# Supplementary material for: Relationship of taxonomic error to frequency of observation
Source: PLoS One. 2020 Nov 12;15(11):e0241933. doi: 10.1371/journal.pone.0241933 (PMC7660486; doi:10.1371/journal.pone.0241933)
Supplement: S1 Appendix — Primary and quality control counts (T1 and T2, respectively) are cumulative across n samples, relative percent difference (RPD), percent of samples, uncertainty/frequency class (UFC), and taxonomic rank. (XLSX) [file pone.0241933.s001.xlsx]

## Sheet: S1 (Appendix A; UFC dataset)
S1 Appendix. Uncertainty/frequency dataset, with benthic macroinvertebrate phylogenetic/classification hierarchy. Primary and quality control counts (T1 and T2, respectively) are cumulative across n samples, relative percent difference (RPD), percent of samples, uncertainty/frequency class (UFC), and taxonomic rank.
Phylum	SubPhylum	Class	SubClass	Order	SubOrder	Family	SubFamily	Tribe	Genus	TAXON (genus or higher)	Count_T1	Count_T2	n	RPD	Pct. of samples	UFC	Rank
Annelida	Annelida	Clitellata	Hirudinea	Arhynchobdellida	Erpobdelliformes	Erpobdellidae	Erpobdellinae		Erpobdella	Erpobdella	181	159	56	12.9412	6.12691	3	Genus
Annelida	Annelida	Clitellata	Hirudinea	Arhynchobdellida	Erpobdelliformes	Erpobdellidae				Erpobdellidae	7	12	8	52.6316	0.875274	3	Family
Annelida	Annelida	Clitellata	Hirudinea	Arhynchobdellida	Hirudiniformes	Haemopidae	Haemopinae		Haemopis	Haemopis	1	1	1	0	0.109409	3	Genus
Annelida	Annelida	Clitellata	Hirudinea	Arhynchobdellida						Arhynchobdellida	0	1	1	200	0.109409	5	Order
Annelida	Annelida	Clitellata	Hirudinea	Arhynchobdellida		Erpobdellidae			Mooreobdella	Mooreobdella	1	2	2	66.6667	0.218818	4	Genus
Annelida	Annelida	Clitellata	Oligochaeta	Branchiobdellida		Branchiobdellidae				Branchiobdellidae	103	40	6	88.1119	0.656455	5	Family
Annelida	Annelida	Clitellata	Oligochaeta	Branchiobdellida		Cambarincolidae				Cambarincolidae	81	0	5	200	0.547046	5	Family
Annelida	Annelida	Clitellata	Oligochaeta	Branchiobdellida						Branchiobdellida	17	122	6	151.079	0.656455	5	Order
Annelida	Annelida	Clitellata	Oligochaeta	Haplotaxida	Haplotaxina	Haplotaxidae			Haplotaxis	Haplotaxis	3	3	3	0	0.328228	3	Genus
Annelida	Annelida	Clitellata	Oligochaeta	Haplotaxida	Lumbricina	Lumbricidae				Lumbricidae	28	113	35	120.567	3.82932	5	Family
Annelida	Annelida	Clitellata	Oligochaeta	Haplotaxida	Lumbricina					Lumbricina	95	26	24	114.05	2.62582	5	SubOrder
Annelida	Annelida	Clitellata	Oligochaeta	Haplotaxida	Tubificina	Enchytraeidae			Enchytraeus	Enchytraeus	10	5	2	66.6667	0.218818	4	Genus
Annelida	Annelida	Clitellata	Oligochaeta	Haplotaxida	Tubificina	Enchytraeidae			Fridericia	Fridericia	2	1	2	66.6667	0.218818	4	Genus
Annelida	Annelida	Clitellata	Oligochaeta	Haplotaxida	Tubificina	Enchytraeidae				Enchytraeidae	1102	1205	264	8.92935	28.884	1	Family
Annelida	Annelida	Clitellata	Oligochaeta	Haplotaxida	Tubificina	Naididae	Tubificinae		Aulodrilus	Aulodrilus	1567	1675	194	6.66255	21.2254	2	Genus
Annelida	Annelida	Clitellata	Oligochaeta	Haplotaxida	Tubificina	Naididae	Tubificinae		Bothrioneurum	Bothrioneurum	71	93	13	26.8293	1.42232	3	Genus
Annelida	Annelida	Clitellata	Oligochaeta	Haplotaxida	Tubificina	Naididae	Tubificinae		Branchiura	Branchiura	146	146	41	0	4.48578	3	Genus
Annelida	Annelida	Clitellata	Oligochaeta	Haplotaxida	Tubificina	Naididae	Tubificinae		Ilyodrilus	Ilyodrilus	28	48	18	52.6316	1.96937	3	Genus
Annelida	Annelida	Clitellata	Oligochaeta	Haplotaxida	Tubificina	Naididae	Tubificinae		Limnodrilus	Limnodrilus	716	824	186	14.026	20.3501	2	Genus
Annelida	Annelida	Clitellata	Oligochaeta	Haplotaxida	Tubificina	Naididae	Tubificinae		Potamothrix	Potamothrix	351	362	21	3.08555	2.29759	3	Genus
Annelida	Annelida	Clitellata	Oligochaeta	Haplotaxida	Tubificina	Naididae	Tubificinae		Rhyacodrilus	Rhyacodrilus	8	24	8	100	0.875274	5	Genus
Annelida	Annelida	Clitellata	Oligochaeta	Haplotaxida	Tubificina	Naididae	Tubificinae		Spirosperma	Spirosperma	533	554	30	3.86385	3.28228	3	Genus
Annelida	Annelida	Clitellata	Oligochaeta	Haplotaxida	Tubificina	Naididae	Tubificinae		Teneridrilus	Teneridrilus	61	59	3	3.33333	0.328228	3	Genus
Annelida	Annelida	Clitellata	Oligochaeta	Haplotaxida	Tubificina	Naididae	Tubificinae		Tubifex	Tubifex	13	5	5	88.8889	0.547046	5	Genus
Annelida	Annelida	Clitellata	Oligochaeta	Haplotaxida	Tubificina	Naididae			Allonais	Allonais	7	5	2	33.3333	0.218818	3	Genus
Annelida	Annelida	Clitellata	Oligochaeta	Haplotaxida	Tubificina	Naididae			Branchiodrilus	Branchiodrilus	3	3	2	0	0.218818	3	Genus
Annelida	Annelida	Clitellata	Oligochaeta	Haplotaxida	Tubificina	Naididae			Bratislavia	Bratislavia	416	437	51	4.9238	5.57987	3	Genus
Annelida	Annelida	Clitellata	Oligochaeta	Haplotaxida	Tubificina	Naididae			Chaetogaster	Chaetogaster	205	165	38	21.6216	4.15755	3	Genus
Annelida	Annelida	Clitellata	Oligochaeta	Haplotaxida	Tubificina	Naididae			Dero	Dero	2132	3565	187	50.3072	20.4595	6	Genus
Annelida	Annelida	Clitellata	Oligochaeta	Haplotaxida	Tubificina	Naididae			Haemonais	Haemonais	238	259	48	8.4507	5.25164	3	Genus
Annelida	Annelida	Clitellata	Oligochaeta	Haplotaxida	Tubificina	Naididae			Nais	Nais	3132	3839	261	20.284	28.5558	1	Genus
Annelida	Annelida	Clitellata	Oligochaeta	Haplotaxida	Tubificina	Naididae			Ophidonais	Ophidonais	180	233	26	25.6659	2.84464	3	Genus
Annelida	Annelida	Clitellata	Oligochaeta	Haplotaxida	Tubificina	Naididae			Paranais	Paranais	35	51	8	37.2093	0.875274	3	Genus
Annelida	Annelida	Clitellata	Oligochaeta	Haplotaxida	Tubificina	Naididae			Piguetiella	Piguetiella	120	123	6	2.46914	0.656455	3	Genus
Annelida	Annelida	Clitellata	Oligochaeta	Haplotaxida	Tubificina	Naididae			Pristina	Pristina	311	314	87	0.96	9.5186	3	Genus
Annelida	Annelida	Clitellata	Oligochaeta	Haplotaxida	Tubificina	Naididae			Pristinella	Pristinella	3	0	1	200	0.109409	5	Genus
Annelida	Annelida	Clitellata	Oligochaeta	Haplotaxida	Tubificina	Naididae			Ripistes	Ripistes	11	6	6	58.8235	0.656455	4	Genus
Annelida	Annelida	Clitellata	Oligochaeta	Haplotaxida	Tubificina	Naididae			Slavina	Slavina	234	262	48	11.2903	5.25164	3	Genus
Annelida	Annelida	Clitellata	Oligochaeta	Haplotaxida	Tubificina	Naididae			Specaria	Specaria	71	65	6	8.82353	0.656455	3	Genus
Annelida	Annelida	Clitellata	Oligochaeta	Haplotaxida	Tubificina	Naididae			Stylaria	Stylaria	842	838	85	0.47619	9.29978	3	Genus
Annelida	Annelida	Clitellata	Oligochaeta	Haplotaxida	Tubificina	Naididae			Uncinais	Uncinais	93	84	11	10.1695	1.2035	3	Genus
Annelida	Annelida	Clitellata	Oligochaeta	Haplotaxida	Tubificina	Naididae			Vejdovskyella	Vejdovskyella	47	47	13	0	1.42232	3	Genus
Annelida	Annelida	Clitellata	Oligochaeta	Haplotaxida	Tubificina	Naididae				Naididae	3259	1076	251	100.715	27.4617	6	Family
Annelida	Annelida	Clitellata	Oligochaeta	Haplotaxida	Tubificina	Tubificidae			Isochaetides	Isochaetides	63	60	16	4.87805	1.75055	3	Genus
Annelida	Annelida	Clitellata	Oligochaeta	Haplotaxida		Megascolecidae				Megascolecidae	19	9	5	71.4286	0.547046	4	Family
Annelida	Annelida	Clitellata		Haplotaxida		Naididae				(Tubificoid naidids)	10032	9970	434	0.619938	47.4836	1	Undefined/informal
Annelida	Annelida	Clitellata	Oligochaeta	Haplotaxida		Sparganophilidae			Sparganophilus	Sparganophilus	0	10	2	200	0.218818	5	Genus
Annelida	Annelida	Clitellata	Oligochaeta	Haplotaxida		Tubificidae			Brachiura	Brachiura	0	1	1	200	0.109409	5	Genus
Annelida	Annelida	Clitellata	Oligochaeta	Haplotaxida		Tubificidae			Stilodrilus	Stilodrilus	0	1	1	200	0.109409	5	Genus
Annelida	Annelida	Clitellata	Lumbriculata	Hirudinida						Hirudinida	40	35	13	13.3333	1.42232	3	Order
Annelida	Annelida	Clitellata		Lumbricida		Lumbricidae			Lumbricus	Lumbricus	12	0	3	200	0.328228	5	Genus
Annelida	Annelida	Clitellata	Oligochaeta	Lumbriculida		Lumbriculidae			Eclipidrilus	Eclipidrilus	12	16	10	28.5714	1.09409	3	Genus
Annelida	Annelida	Clitellata	Oligochaeta	Lumbriculida	Lumbriculida	Lumbriculidae			Eclipidrilus/Rhynchelmis	Eclipidrilus/Rhynchelmis	0	2	1	200	0.109409	5	Genus
Annelida	Annelida	Clitellata	Oligochaeta	Lumbriculida	Lumbriculida	Lumbriculidae			Kincaidiana	Kincaidiana	0	2	1	200	0.109409	5	Genus
Annelida	Annelida	Clitellata	Oligochaeta	Lumbriculida	Lumbriculida	Lumbriculidae			Lumbriculus/Stylodrilus	Lumbriculus/Stylodrilus	0	8	1	200	0.109409	5	Genus
Annelida	Annelida	Clitellata	Oligochaeta	Lumbriculida	Lumbriculida	Lumbriculidae				Lumbriculidae	565	435	122	26	13.3479	3	Family
Annelida	Annelida	Clitellata	#N/A	Lumbriculida	#N/A	Lumbriculidae	#N/A	#N/A	Stylodrilus	Stylodrilus	14	79	6	139.785	0.656455	5	Genus
Annelida	Annelida	Clitellata	Oligochaeta	Lumbriculida		Lumbriculidae			Lumbriculus	Lumbriculus	10	13	7	26.087	0.765864	3	Genus
Annelida	Annelida	Clitellata	Hirudinea	Rhynchobdellida		Glossiphoniidae	Glossiphoniinae		Glossiphonia	Glossiphonia	13	8	6	47.619	0.656455	3	Genus
Annelida	Annelida	Clitellata	Hirudinea	Rhynchobdellida		Glossiphoniidae	Glossiphoniinae		Placobdella	Placobdella	20	51	16	87.3239	1.75055	5	Genus
Annelida	Annelida	Clitellata	Hirudinea	Rhynchobdellida		Glossiphoniidae	Haementeriinae		Actinobdella	Actinobdella	1	1	1	0	0.109409	3	Genus
Annelida	Annelida	Clitellata	Hirudinea	Rhynchobdellida		Glossiphoniidae	Haementeriinae		Alboglossiphonia	Alboglossiphonia	11	13	8	16.6667	0.875274	3	Genus
Annelida	Annelida	Clitellata	Hirudinea	Rhynchobdellida		Glossiphoniidae	Haementeriinae		Helobdella	Helobdella	412	370	112	10.7417	12.2538	3	Genus
Annelida	Annelida	Clitellata	Hirudinea	Rhynchobdellida		Glossiphoniidae	Haementeriinae		Theromyzon	Theromyzon	10	10	3	0	0.328228	3	Genus
Annelida	Annelida	Clitellata	Hirudinea	Rhynchobdellida		Glossiphoniidae				Glossiphoniidae	89	81	27	9.41176	2.95405	3	Family
Annelida	Annelida	Clitellata	#N/A	Tubificida	#N/A	Naididae	#N/A	#N/A	Arcteonais	Arcteonais	3	3	2	0	0.218818	3	Genus
Annelida	Annelida	Clitellata	Oligochaeta	Tubificida		Naididae	Tubificinae		Tasserkidrilus	Tasserkidrilus	2	1	2	66.6667	0.218818	4	Genus
Annelida	Annelida	Clitellata	Oligochaeta	Tubificida		Naididae			Quistadrilus	Quistadrilus	35	37	6	5.55556	0.656455	3	Genus
Annelida	Annelida	Clitellata	Oligochaeta	Tubificida		Tubificidae (Tubificinae)			Varichaetadrilus	Varichaetadrilus	1	7	3	150	0.328228	5	Genus
Annelida	Annelida	Clitellata	Hirudinea							Hirudinea	14	18	7	25	0.765864	3	SubClass
Annelida	Annelida	Clitellata	Oligochaeta							Oligochaeta	170	180	5	5.71429	0.547046	3	SubClass
Annelida	Polychaeta	Sedentaria	Palpata	Scolecida		Capitellidae			Mediomastus	Mediomastus	1	1	1	0	0.109409	3	Genus
Annelida	Polychaeta		Palpata	Canalipalpata	Sabellida	Sabellidae				Sabellidae	40	48	10	18.1818	1.09409	3	Family
Annelida	Polychaeta		Scolecida			Aeolosomatidae				Aeolosomatidae	0	3	1	200	0.109409	5	Family
Arthropoda	Chelicerata	Arachnida	Acari	Acariformes						Hydryphantoidea	1	0	1	200	0.109409	5	Superfamily
Arthropoda	Chelicerata	Arachnida	Acari	Acariformes		Unionicolidae				Oribatei	63	27	16	80	1.75055	4	Order
Arthropoda	Chelicerata	Arachnida	Acari	Acariformes					Centrolimnesia	Centrolimnesia	40	38	3	5.12821	0.328228	3	Genus
Arthropoda	Chelicerata	Arachnida	Acari	Acariformes						Acariformes	222	186	66	17.6471	7.22101	3	Order
Arthropoda	Chelicerata	Arachnida	Acari	Sarcoptiformes	Oribatida					Oribatida	19	27	16	34.7826	1.75055	3	SubOrder
Arthropoda	Chelicerata	Arachnida	Acari	Trombidiformes	Prostigmata	Arrenuridae			Arrenurus	Arrenurus	1869	1832	169	1.99946	18.4902	2	Genus
Arthropoda	Chelicerata	Arachnida	Acari	Trombidiformes	Prostigmata	Arrenuridae				Arrenuridae	27	27	3	0	0.328228	3	Family
Arthropoda	Chelicerata	Arachnida	Acari	Trombidiformes	Prostigmata	Aturidae			Aturus	Aturus	4	0	2	200	0.218818	5	Genus
Arthropoda	Chelicerata	Arachnida	Acari	Trombidiformes	Prostigmata	Aturidae				Aturidae	4	8	4	66.6667	0.437637	4	Family
Arthropoda	Chelicerata	Arachnida	Acari	Trombidiformes	Prostigmata	Axonopsidae			Albia	Albia	64	61	33	4.8	3.6105	3	Genus
Arthropoda	Chelicerata	Arachnida	Acari	Trombidiformes	Prostigmata	Clathrosperchonidae			Clathrosperchon	Clathrosperchon	2	4	3	66.6667	0.328228	4	Genus
Arthropoda	Chelicerata	Arachnida	Acari	Trombidiformes	Prostigmata	Eylaidae			Eylais	Eylais	14	13	4	7.40741	0.437637	3	Genus
Arthropoda	Chelicerata	Arachnida	Acari	Trombidiformes	Prostigmata	Eylaidae				Halacaridae	2	0	1	200	0.109409	5	Family
Arthropoda	Chelicerata	Arachnida	Acari	Trombidiformes	Prostigmata	Hydrachnidae			Hydrachna	Hydrachna	73	70	21	4.1958	2.29759	3	Genus
Arthropoda	Chelicerata	Arachnida	Acari	Trombidiformes	Prostigmata	Hydrachnidae				Hydrachnidae	28	0	2	200	0.218818	5	Family
Arthropoda	Chelicerata	Arachnida	Acari	Trombidiformes	Prostigmata	Hydrodromidae			Hydrodroma	Hydrodroma	209	208	46	0.479616	5.03282	3	Genus
Arthropoda	Chelicerata	Arachnida	Acari	Trombidiformes	Prostigmata	Hydrovolziidae			Hydrovolzia	Hydrovolzia	1	1	1	0	0.109409	3	Genus
Arthropoda	Chelicerata	Arachnida	Acari	Trombidiformes	Prostigmata	Hydryphantidae			Hydryphantes	Hydryphantes	6	8	6	28.5714	0.656455	3	Genus
Arthropoda	Chelicerata	Arachnida	Acari	Trombidiformes	Prostigmata	Hydryphantidae				Hydryphantidae	22	1	4	182.609	0.437637	5	Family
Arthropoda	Chelicerata	Arachnida	Acari	Trombidiformes	Prostigmata	Hygrobatidae			Atractides	Atractides	90	88	32	2.24719	3.50109	3	Genus
Arthropoda	Chelicerata	Arachnida	Acari	Trombidiformes	Prostigmata	Hygrobatidae			Corticacarus	Corticacarus	3	3	2	0	0.218818	3	Genus
Arthropoda	Chelicerata	Arachnida	Acari	Trombidiformes	Prostigmata	Hygrobatidae			Geayia	Geayia	32	41	4	24.6575	0.437637	3	Genus
Arthropoda	Chelicerata	Arachnida	Acari	Trombidiformes	Prostigmata	Hygrobatidae			Hygrobates	Hygrobates	527	568	95	7.48858	10.3939	3	Genus
Arthropoda	Chelicerata	Arachnida	Acari	Trombidiformes	Prostigmata	Hygrobatidae			Mesobates	Mesobates	1	0	1	200	0.109409	5	Genus
Arthropoda	Chelicerata	Arachnida	Acari	Trombidiformes	Prostigmata	Hygrobatidae				Hygrobatidae	57	46	21	21.3592	2.29759	3	Family
Arthropoda	Chelicerata	Arachnida	Acari	Trombidiformes	Prostigmata	Krendowskiidae			Krendowskia	Krendowskia	270	273	49	1.10497	5.36105	3	Genus
Arthropoda	Chelicerata	Arachnida	Acari	Trombidiformes	Prostigmata	Lebertiidae			Lebertia	Lebertia	717	722	138	0.694927	15.0985	2	Genus
Arthropoda	Chelicerata	Arachnida	Acari	Trombidiformes	Prostigmata	Lebertiidae				Lebertiidae	52	50	21	3.92157	2.29759	3	Family
Arthropoda	Chelicerata	Arachnida	Acari	Trombidiformes	Prostigmata	Limnesiidae			Limnesia	Limnesia	728	743	123	2.03943	13.4573	3	Genus
Arthropoda	Chelicerata	Arachnida	Acari	Trombidiformes	Prostigmata	Limnesiidae			Tyrrellia	Tyrrellia	3	1	2	100	0.218818	5	Genus
Arthropoda	Chelicerata	Arachnida	Acari	Trombidiformes	Prostigmata	Limnesiidae				Limnesiidae	2	12	4	142.857	0.437637	5	Family
Arthropoda	Chelicerata	Arachnida	Acari	Trombidiformes	Prostigmata	Limnocharidae			Limnochares	Limnochares	11	15	10	30.7692	1.09409	3	Genus
Arthropoda	Chelicerata	Arachnida	Acari	Trombidiformes	Prostigmata	Limnocharidae				Limnocharidae	2	3	3	40	0.328228	3	Family
Arthropoda	Chelicerata	Arachnida	Acari	Trombidiformes	Prostigmata	Mideopsidae			Mideopsis	Mideopsis	557	540	101	3.09936	11.0503	3	Genus
Arthropoda	Chelicerata	Arachnida	Acari	Trombidiformes	Prostigmata	Mideopsidae			Xystonotus	Xystonotus	0	2	1	200	0.109409	5	Genus
Arthropoda	Chelicerata	Arachnida	Acari	Trombidiformes	Prostigmata	Mideopsidae				Mideopsidae	9	15	9	50	0.984683	3	Family
Arthropoda	Chelicerata	Arachnida	Acari	Trombidiformes	Prostigmata	Oxidae			Frontipoda	Frontipoda	42	39	17	7.40741	1.85996	3	Genus
Arthropoda	Chelicerata	Arachnida	Acari	Trombidiformes	Prostigmata	Oxidae			Oxus	Oxus	63	51	33	21.0526	3.6105	3	Genus
Arthropoda	Chelicerata	Arachnida	Acari	Trombidiformes	Prostigmata	Oxidae				Oxidae	7	21	7	100	0.765864	5	Family
Arthropoda	Chelicerata	Arachnida	Acari	Trombidiformes	Prostigmata	Pionidae			Forelia	Forelia	58	74	27	24.2424	2.95405	3	Genus
Arthropoda	Chelicerata	Arachnida	Acari	Trombidiformes	Prostigmata	Pionidae			Hydrochoreutes	Hydrochoreutes	2	2	2	0	0.218818	3	Genus
Arthropoda	Chelicerata	Arachnida	Acari	Trombidiformes	Prostigmata	Pionidae			Piona	Piona	269	448	70	49.9303	7.65864	3	Genus
Arthropoda	Chelicerata	Arachnida	Acari	Trombidiformes	Prostigmata	Pionidae				Pionidae	213	50	31	123.954	3.39168	5	Family
Arthropoda	Chelicerata	Arachnida	Acari	Trombidiformes	Prostigmata	Protziidae			Protzia	Protzia	18	19	10	5.40541	1.09409	3	Genus
Arthropoda	Chelicerata	Arachnida	Acari	Trombidiformes	Prostigmata	Sperchonidae			Sperchon	Sperchon	224	220	57	1.8018	6.23632	3	Genus
Arthropoda	Chelicerata	Arachnida	Acari	Trombidiformes	Prostigmata	Sperchonidae			Sperchonopsis	Sperchonopsis	39	49	21	22.7273	2.29759	3	Genus
Arthropoda	Chelicerata	Arachnida	Acari	Trombidiformes	Prostigmata	Sperchonidae				Sperchonidae	1	2	2	66.6667	0.218818	4	Family
Arthropoda	Chelicerata	Arachnida	Acari	Trombidiformes	Prostigmata	Sperchontidae				Sperchontidae	41	32	14	24.6575	1.53173	3	Family
Arthropoda	Chelicerata	Arachnida	Acari	Trombidiformes	Prostigmata	Thyasidae			Thyas	Thyas	0	9	2	200	0.218818	5	Genus
Arthropoda	Chelicerata	Arachnida	Acari	Trombidiformes	Prostigmata	Thyasidae			Thyopsella	Thyopsella	0	1	1	200	0.109409	5	Genus
Arthropoda	Chelicerata	Arachnida	Acari	Trombidiformes	Prostigmata	Torrenticolidae			Testudacarus	Testudacarus	9	11	6	20	0.656455	3	Genus
Arthropoda	Chelicerata	Arachnida	Acari	Trombidiformes	Prostigmata	Torrenticolidae			Torrenticola	Torrenticola	218	225	33	3.16027	3.6105	3	Genus
Arthropoda	Chelicerata	Arachnida	Acari	Trombidiformes	Prostigmata	Unionicolidae			Koenikea	Koenikea	567	562	96	0.88574	10.5033	3	Genus
Arthropoda	Chelicerata	Arachnida	Acari	Trombidiformes	Prostigmata	Unionicolidae			Neumania	Neumania	648	663	141	2.28833	15.4267	2	Genus
Arthropoda	Chelicerata	Arachnida	Acari	Trombidiformes	Prostigmata	Unionicolidae			Unionicola	Unionicola	423	419	84	0.950119	9.19037	3	Genus
Arthropoda	Chelicerata	Arachnida	Acari	Trombidiformes	Prostigmata	Unionicolidae			Wettina	Wettina	2	2	2	0	0.218818	3	Genus
Arthropoda	Chelicerata	Arachnida	Acari	Trombidiformes	Prostigmata	Unionicolidae				Unionicolidae	44	17	12	88.5246	1.31291	5	Family
Arthropoda	Chelicerata	Arachnida	Acari	Trombidiformes		Krendowskiidae				Krendowskiidae	4	0	2	200	0.218818	5	Family
Arthropoda	Chelicerata	Arachnida	Acari	Trombidiformes		Rhynchohydracaridae				Rhynchohydracaridae	2	0	1	200	0.109409	5	Family
Arthropoda	Chelicerata	Arachnida	Acari	Trombidiformes		Sperchontidae				Sphercontidae	2	0	1	200	0.109409	5	Family
Arthropoda	Chelicerata	Arachnida	Acari	Trombidiformes		Stygothrombidiidae			Stygothrombium	Stygothrombium	2	2	1	0	0.109409	3	Genus
Arthropoda	Chelicerata	Arachnida	Acari	Trombidiformes						Trombidiformes	3	58	19	180.328	2.07877	5	Order
Arthropoda	Chelicerata	Arachnida	Acari							Acari	120	17	31	150.365	3.39168	5	SubClass
Arthropoda	Chelicerata	Arachnida	Acari							Hydracarina	51	51	23	0	2.51641	3	Undefined/informal
Arthropoda	Crustacea	Malacostraca	Eumalacostraca	Amphipoda	Gammaridea	Corophiidae			Apocorophium	Apocorophium	87	87	2	0	0.218818	3	Genus
Arthropoda	Crustacea	Malacostraca	Eumalacostraca	Amphipoda	Gammaridea	Crangonyctidae			Crangonyx	Crangonyx	577	554	97	4.0672	10.6127	3	Genus
Arthropoda	Crustacea	Malacostraca	Eumalacostraca	Amphipoda	Gammaridea	Crangonyctidae			Crangonyx/Gammarus	Crangonyx/Gammarus	0	9	1	200	0.109409	5	Genus
Arthropoda	Crustacea	Malacostraca	Eumalacostraca	Amphipoda	Gammaridea	Crangonyctidae			Stygobromus	Stygobromus	30	30	6	0	0.656455	3	Genus
Arthropoda	Crustacea	Malacostraca	Eumalacostraca	Amphipoda	Gammaridea	Crangonyctidae			Synurella	Synurella	511	526	61	2.89296	6.67396	3	Genus
Arthropoda	Crustacea	Malacostraca	Eumalacostraca	Amphipoda	Gammaridea	Crangonyctidae				Crangonyctidae	35	37	14	5.55556	1.53173	3	Family
Arthropoda	Crustacea	Malacostraca	Eumalacostraca	Amphipoda	Gammaridea	Gammaridae			Echinogammarus	Echinogammarus	60	58	3	3.38983	0.328228	3	Genus
Arthropoda	Crustacea	Malacostraca	Eumalacostraca	Amphipoda	Gammaridea	Gammaridae			Gammarus	Gammarus	4087	4185	129	2.36944	14.1138	2	Genus
Arthropoda	Crustacea	Malacostraca	Eumalacostraca	Amphipoda	Gammaridea	Gammaridae				Gammaridae	603	323	18	60.4752	1.96937	4	Family
Arthropoda	Crustacea	Malacostraca	Eumalacostraca	Amphipoda	Gammaridea	Hyalellidae			Hyalella	Hyalella	15844	15875	301	0.195466	32.9322	1	Genus
Arthropoda	Crustacea	Malacostraca	Eumalacostraca	Amphipoda	Gammaridea	Pontoporeiidae			Diporeia	Diporeia	408	443	5	8.22562	0.547046	3	Genus
Arthropoda	Crustacea	Malacostraca	Eumalacostraca	Amphipoda	Gammaridea	Pontoporeiidae				Pontoporeiidae	36	0	2	200	0.218818	5	Family
Arthropoda	Crustacea	Malacostraca	Eumalacostraca	Amphipoda						Amphipoda	424	463	46	8.79369	5.03282	3	Order
Arthropoda	Crustacea	Malacostraca	Eumalacostraca	Decapoda	Pleocyemata	Astacidae			Pacifastacus	Pacifastacus	6	1	2	142.857	0.218818	5	Genus
Arthropoda	Crustacea	Malacostraca	Eumalacostraca	Decapoda	Pleocyemata	Cambaridae	Cambarinae		Cambarus	Cambarus	9	19	9	71.4286	0.984683	4	Genus
Arthropoda	Crustacea	Malacostraca	Eumalacostraca	Decapoda	Pleocyemata	Cambaridae	Cambarinae		Fallicambarus	Fallicambarus	0	1	1	200	0.109409	5	Genus
Arthropoda	Crustacea	Malacostraca	Eumalacostraca	Decapoda	Pleocyemata	Cambaridae	Cambarinae		Orconectes	Orconectes	93	93	33	0	3.6105	3	Genus
Arthropoda	Crustacea	Malacostraca	Eumalacostraca	Decapoda	Pleocyemata	Cambaridae	Cambarinae		Procambarus	Procambarus	2	18	3	160	0.328228	5	Genus
Arthropoda	Crustacea	Malacostraca	Eumalacostraca	Decapoda	Pleocyemata	Cambaridae	Cambarinae			Cambarinae	17	10	9	51.8519	0.984683	3	SubFamily
Arthropoda	Crustacea	Malacostraca	Eumalacostraca	Decapoda	Pleocyemata	Cambaridae			Faxonius	Faxonius	2	0	1	200	0.109409	5	Genus
Arthropoda	Crustacea	Malacostraca	Eumalacostraca	Decapoda	Pleocyemata	Cambaridae				Cambaridae	246	229	105	7.15789	11.488	3	Family
Arthropoda	Crustacea	Malacostraca	Eumalacostraca	Decapoda	Pleocyemata	Palaemonidae	Palaemoninae		Palaemon	Palaemon	63	95	11	40.5063	1.2035	3	Genus
Arthropoda	Crustacea	Malacostraca	Eumalacostraca	Decapoda	Pleocyemata	Palaemonidae	Palaemoninae		Palaemonetes	Palaemonetes	133	106	17	22.5941	1.85996	3	Genus
Arthropoda	Crustacea	Malacostraca	Eumalacostraca	Decapoda	Pleocyemata	Palaemonidae			Macrobrachium	Macrobrachium	0	4	1	200	0.109409	5	Genus
Arthropoda	Crustacea	Malacostraca	Eumalacostraca	Decapoda	Pleocyemata	Palaemonidae				Palaemonidae	65	51	19	24.1379	2.07877	3	Family
Arthropoda	Crustacea	Malacostraca	Eumalacostraca	Decapoda	Pleocyemata					Astacoidea	0	5	1	200	0.109409	5	Superfamily
Arthropoda	Crustacea	Malacostraca	Phyllopoda	Diplostraca						Cladocera	0	1	1	200	0.109409	5	Order
Arthropoda	Crustacea	Malacostraca	Eumalacostraca	Isopoda	Asellota	Asellidae			Caecidotea	Caecidotea	2019	2065	158	2.25269	17.2867	2	Genus
Arthropoda	Crustacea	Malacostraca	Eumalacostraca	Isopoda	Asellota	Asellidae			Lirceus	Lirceus	502	492	50	2.01207	5.47046	3	Genus
Arthropoda	Crustacea	Malacostraca	Eumalacostraca	Isopoda	Asellota	Asellidae				Asellidae	46	2	6	183.333	0.656455	5	Family
Arthropoda	Crustacea	Malacostraca	Eumalacostraca	Isopoda						Isopoda	2	4	3	66.6667	0.328228	4	Order
Arthropoda	Crustacea	Malacostraca	Eumalacostraca	Mysida		Mysidae			Taphromysis	Taphromysis	558	579	4	3.69393	0.437637	3	Genus
Arthropoda	Crustacea	Malacostraca	Eumalacostraca	Mysida		Mysidae				Mysidae	0	1	1	200	0.109409	5	Family
Arthropoda	Crustacea			Isopoda		Asellidae			Asellus	Asellus	37	19	4	64.2857	0.437637	4	Genus
Arthropoda	Hexapoda	Entognatha		Collembola	Entomobryomorpha	Isotomidae				Isotomidae	0	3	2	200	0.218818	5	Family
Arthropoda	Hexapoda	Entognatha		Collembola		Entomobryidae				Entomobryidae	0	1	1	200	0.109409	5	Family
Arthropoda	Hexapoda	Entognatha		Collembola		Isotomidae	Isotominae		Isotomurus	Isotomurus	4	0	2	200	0.218818	5	Genus
Arthropoda	Hexapoda	Entognatha		Collembola						Collembola	4	7	5	54.5455	0.547046	4	Order
Arthropoda	Hexapoda	Insecta	Pterygota	Coleoptera		Elmidae			Gonielmis	Gonielmis	48	45	7	6.45161	0.765864	3	Genus
Arthropoda	Hexapoda	Insecta	Pterygota	Coleoptera	Adephaga	Dytiscidae			Lioporeus	Lioporeus	1	3	1	100	0.109409	5	Genus
Arthropoda	Hexapoda	Insecta	Pterygota	Coleoptera	Adephaga	Dytiscidae	Agabinae	Agabini	Agabus	Agabus	23	36	9	44.0678	0.984683	3	Genus
Arthropoda	Hexapoda	Insecta	Pterygota	Coleoptera	Adephaga	Dytiscidae	Agabinae	Agabini	Ilybiosoma	Ilybiosoma	2	0	1	200	0.109409	5	Genus
Arthropoda	Hexapoda	Insecta	Pterygota	Coleoptera	Adephaga	Dytiscidae	Agabinae	Agabini	Ilybius	Ilybius	1	3	2	100	0.218818	5	Genus
Arthropoda	Hexapoda	Insecta	Pterygota	Coleoptera	Adephaga	Dytiscidae	Agabinae	Agabini		Agabini	0	3	1	200	0.109409	5	Tribe
Arthropoda	Hexapoda	Insecta	Pterygota	Coleoptera	Adephaga	Dytiscidae	Agabinae			Agabinae	6	3	4	66.6667	0.437637	4	SubFamily
Arthropoda	Hexapoda	Insecta	Pterygota	Coleoptera	Adephaga	Dytiscidae	Colymbetinae	Colymbetini	Colymbetes	Colymbetes	1	1	1	0	0.109409	3	Genus
Arthropoda	Hexapoda	Insecta	Pterygota	Coleoptera	Adephaga	Dytiscidae	Colymbetinae	Colymbetini	Rhantus	Rhantus	2	1	2	66.6667	0.218818	4	Genus
Arthropoda	Hexapoda	Insecta	Pterygota	Coleoptera	Adephaga	Dytiscidae	Colymbetinae			Colymbetinae	0	8	2	200	0.218818	5	SubFamily
Arthropoda	Hexapoda	Insecta	Pterygota	Coleoptera	Adephaga	Dytiscidae	Copelatinae	Copelatini	Copelatus	Copelatus	1	0	1	200	0.109409	5	Genus
Arthropoda	Hexapoda	Insecta	Pterygota	Coleoptera	Adephaga	Dytiscidae	Coptotiminae	Coptotimini	Coptotomus	Coptotomus	4	4	4	0	0.437637	3	Genus
Arthropoda	Hexapoda	Insecta	Pterygota	Coleoptera	Adephaga	Dytiscidae	Hydroporinae	Bidessini	Liodessus	Liodessus	18	18	8	0	0.875274	3	Genus
Arthropoda	Hexapoda	Insecta	Pterygota	Coleoptera	Adephaga	Dytiscidae	Hydroporinae	Bidessini	Uvarus	Uvarus	3	2	2	40	0.218818	3	Genus
Arthropoda	Hexapoda	Insecta	Pterygota	Coleoptera	Adephaga	Dytiscidae	Hydroporinae	Hydroporini	Heterosternuta	Heterosternuta	1	6	3	142.857	0.328228	5	Genus
Arthropoda	Hexapoda	Insecta	Pterygota	Coleoptera	Adephaga	Dytiscidae	Hydroporinae	Hydroporini	Hydrocolus	Hydrocolus	0	1	1	200	0.109409	5	Genus
Arthropoda	Hexapoda	Insecta	Pterygota	Coleoptera	Adephaga	Dytiscidae	Hydroporinae	Hydroporini	Hydroporus	Hydroporus	19	5	5	116.667	0.547046	5	Genus
Arthropoda	Hexapoda	Insecta	Pterygota	Coleoptera	Adephaga	Dytiscidae	Hydroporinae	Hydroporini	Hydrovatus	Hydrovatus	2	3	2	40	0.218818	3	Genus
Arthropoda	Hexapoda	Insecta	Pterygota	Coleoptera	Adephaga	Dytiscidae	Hydroporinae	Hydroporini	Neoporus	Neoporus	118	134	49	12.6984	5.36105	3	Genus
Arthropoda	Hexapoda	Insecta	Pterygota	Coleoptera	Adephaga	Dytiscidae	Hydroporinae	Hydroporini	Oreodytes	Oreodytes	48	35	3	31.3253	0.328228	3	Genus
Arthropoda	Hexapoda	Insecta	Pterygota	Coleoptera	Adephaga	Dytiscidae	Hydroporinae	Hydroporini	Sanfilippodytes	Sanfilippodytes	13	6	2	73.6842	0.218818	4	Genus
Arthropoda	Hexapoda	Insecta	Pterygota	Coleoptera	Adephaga	Dytiscidae	Hydroporinae	Hydroporini	Stictotarsus	Stictotarsus	146	134	5	8.57143	0.547046	3	Genus
Arthropoda	Hexapoda	Insecta	Pterygota	Coleoptera	Adephaga	Dytiscidae	Hydroporinae	Hydrovatini	Desmopachria	Desmopachria	2	1	1	66.6667	0.109409	4	Genus
Arthropoda	Hexapoda	Insecta	Pterygota	Coleoptera	Adephaga	Dytiscidae	Hydroporinae	Hygrotini	Hygrotus	Hygrotus	2	7	3	111.111	0.328228	5	Genus
Arthropoda	Hexapoda	Insecta	Pterygota	Coleoptera	Adephaga	Dytiscidae	Hydroporinae	Methlini	Celina	Celina	6	4	3	40	0.328228	3	Genus
Arthropoda	Hexapoda	Insecta	Pterygota	Coleoptera	Adephaga	Dytiscidae	Hydroporinae			Hydroporinae	94	101	27	7.17949	2.95405	3	SubFamily
Arthropoda	Hexapoda	Insecta	Pterygota	Coleoptera	Adephaga	Dytiscidae	Laccophilinae	Laccophilini	Laccophilus	Laccophilus	32	30	11	6.45161	1.2035	3	Genus
Arthropoda	Hexapoda	Insecta	Pterygota	Coleoptera	Adephaga	Dytiscidae			Bidessonotatus	Bidessonotatus	0	2	1	200	0.109409	5	Genus
Arthropoda	Hexapoda	Insecta	Pterygota	Coleoptera	Adephaga	Dytiscidae			Derovatellus	Derovatellus	0	1	1	200	0.109409	5	Genus
Arthropoda	Hexapoda	Insecta	Pterygota	Coleoptera	Adephaga	Dytiscidae			Dytiscus	Dytiscus	2	2	1	0	0.109409	3	Genus
Arthropoda	Hexapoda	Insecta	Pterygota	Coleoptera	Adephaga	Dytiscidae				Dytiscidae	34	23	15	38.5965	1.64114	3	Family
Arthropoda	Hexapoda	Insecta	Pterygota	Coleoptera	Adephaga	Gyrinidae			Dineutus	Dineutus	24	23	17	4.25532	1.85996	3	Genus
Arthropoda	Hexapoda	Insecta	Pterygota	Coleoptera	Adephaga	Gyrinidae			Gyretes	Gyretes	2	2	2	0	0.218818	3	Genus
Arthropoda	Hexapoda	Insecta	Pterygota	Coleoptera	Adephaga	Gyrinidae			Gyrinus	Gyrinus	30	34	9	12.5	0.984683	3	Genus
Arthropoda	Hexapoda	Insecta	Pterygota	Coleoptera	Adephaga	Gyrinidae				Gyrinidae	1	1	1	0	0.109409	3	Family
Arthropoda	Hexapoda	Insecta	Pterygota	Coleoptera	Adephaga	Haliplidae			Haliplus	Haliplus	138	139	48	0.722022	5.25164	3	Genus
Arthropoda	Hexapoda	Insecta	Pterygota	Coleoptera	Adephaga	Haliplidae			Peltodytes	Peltodytes	247	246	82	0.40568	8.97155	3	Genus
Arthropoda	Hexapoda	Insecta	Pterygota	Coleoptera	Adephaga	Haliplidae				Haliplidae	8	5	5	46.1538	0.547046	3	Family
Arthropoda	Hexapoda	Insecta	Pterygota	Coleoptera	Adephaga	Noteridae	Noterinae		Suphis	Suphis	1	2	1	66.6667	0.109409	4	Genus
Arthropoda	Hexapoda	Insecta	Pterygota	Coleoptera	Adephaga	Noteridae			Hydrocanthus	Hydrocanthus	10	11	1	9.52381	0.109409	3	Genus
Arthropoda	Hexapoda	Insecta	Pterygota	Coleoptera	Adephaga	Noteridae			Suphisellus	Suphisellus	1	1	1	0	0.109409	3	Genus
Arthropoda	Hexapoda	Insecta	Pterygota	Coleoptera	Adephaga	Noteridae				Noteridae	5	3	4	50	0.437637	3	Family
Arthropoda	Hexapoda	Insecta	Pterygota	Coleoptera	Polyphaga	Chrysomelidae				Chrysomelidae	18	18	4	0	0.437637	3	Family
Arthropoda	Hexapoda	Insecta	Pterygota	Coleoptera	Polyphaga	Dryopidae			Helichus	Helichus	98	99	60	1.01523	6.56455	3	Genus
Arthropoda	Hexapoda	Insecta	Pterygota	Coleoptera	Polyphaga	Dryopidae			Postelichus	Postelichus	1	1	1	0	0.109409	3	Genus
Arthropoda	Hexapoda	Insecta	Pterygota	Coleoptera	Polyphaga	Elmidae	Elminae	Elmini	Macrelmis	Macrelmis	10	21	1	70.9677	0.109409	4	Genus
Arthropoda	Hexapoda	Insecta	Pterygota	Coleoptera	Polyphaga	Elmidae			Ampumixis	Ampumixis	4	4	1	0	0.109409	3	Genus
Arthropoda	Hexapoda	Insecta	Pterygota	Coleoptera	Polyphaga	Elmidae			Ancyronyx	Ancyronyx	271	275	106	1.4652	11.5974	3	Genus
Arthropoda	Hexapoda	Insecta	Pterygota	Coleoptera	Polyphaga	Elmidae			Cleptelmis	Cleptelmis	47	49	6	4.16667	0.656455	3	Genus
Arthropoda	Hexapoda	Insecta	Pterygota	Coleoptera	Polyphaga	Elmidae			Dubiraphia	Dubiraphia	3857	3883	270	0.671835	29.5405	1	Genus
Arthropoda	Hexapoda	Insecta	Pterygota	Coleoptera	Polyphaga	Elmidae			Heterelmis	Heterelmis	3	2	2	40	0.218818	3	Genus
Arthropoda	Hexapoda	Insecta	Pterygota	Coleoptera	Polyphaga	Elmidae			Heterlimnius	Heterlimnius	252	262	11	3.89105	1.2035	3	Genus
Arthropoda	Hexapoda	Insecta	Pterygota	Coleoptera	Polyphaga	Elmidae			Hexacylloepus	Hexacylloepus	20	20	2	0	0.218818	3	Genus
Arthropoda	Hexapoda	Insecta	Pterygota	Coleoptera	Polyphaga	Elmidae			Lara	Lara	1	1	1	0	0.109409	3	Genus
Arthropoda	Hexapoda	Insecta	Pterygota	Coleoptera	Polyphaga	Elmidae			Macronychus	Macronychus	397	418	109	5.15337	11.9256	3	Genus
Arthropoda	Hexapoda	Insecta	Pterygota	Coleoptera	Polyphaga	Elmidae			Microcylloepus	Microcylloepus	485	460	69	5.29101	7.54923	3	Genus
Arthropoda	Hexapoda	Insecta	Pterygota	Coleoptera	Polyphaga	Elmidae			Narpus	Narpus	2	2	2	0	0.218818	3	Genus
Arthropoda	Hexapoda	Insecta	Pterygota	Coleoptera	Polyphaga	Elmidae			Neoelmis	Neoelmis	7	6	1	15.3846	0.109409	3	Genus
Arthropoda	Hexapoda	Insecta	Pterygota	Coleoptera	Polyphaga	Elmidae			Optioservus	Optioservus	1827	1816	147	0.603898	16.0832	2	Genus
Arthropoda	Hexapoda	Insecta	Pterygota	Coleoptera	Polyphaga	Elmidae			Ordobrevia	Ordobrevia	28	24	3	15.3846	0.328228	3	Genus
Arthropoda	Hexapoda	Insecta	Pterygota	Coleoptera	Polyphaga	Elmidae			Oulimnius	Oulimnius	650	705	98	8.11808	10.7221	3	Genus
Arthropoda	Hexapoda	Insecta	Pterygota	Coleoptera	Polyphaga	Elmidae			Promoresia	Promoresia	301	312	32	3.58891	3.50109	3	Genus
Arthropoda	Hexapoda	Insecta	Pterygota	Coleoptera	Polyphaga	Elmidae			Stenelmis	Stenelmis	2507	2522	248	0.59654	27.1335	1	Genus
Arthropoda	Hexapoda	Insecta	Pterygota	Coleoptera	Polyphaga	Elmidae			Zaitzevia	Zaitzevia	116	113	15	2.62009	1.64114	3	Genus
Arthropoda	Hexapoda	Insecta	Pterygota	Coleoptera	Polyphaga	Elmidae				Elmidae	184	105	42	54.6713	4.59519	4	Family
Arthropoda	Hexapoda	Insecta	Pterygota	Coleoptera	Polyphaga	Helophoridae			Helophorus	Helophorus	5	5	2	0	0.218818	3	Genus
Arthropoda	Hexapoda	Insecta	Pterygota	Coleoptera	Polyphaga	Hydraenidae			Enicocerus	Enicocerus	1	1	1	0	0.109409	3	Genus
Arthropoda	Hexapoda	Insecta	Pterygota	Coleoptera	Polyphaga	Hydraenidae			Hydraena	Hydraena	1	1	1	0	0.109409	3	Genus
Arthropoda	Hexapoda	Insecta	Pterygota	Coleoptera	Polyphaga	Hydraenidae			Ochthebius	Ochthebius	10	10	4	0	0.437637	3	Genus
Arthropoda	Hexapoda	Insecta	Pterygota	Coleoptera	Polyphaga	Hydraenidae				Hydraenidae	1	0	1	200	0.109409	5	Family
Arthropoda	Hexapoda	Insecta	Pterygota	Coleoptera	Polyphaga	Hydrophilidae	Hydrophilinae	Anacaenini	Anacaena	Anacaena	0	2	1	200	0.109409	5	Genus
Arthropoda	Hexapoda	Insecta	Pterygota	Coleoptera	Polyphaga	Hydrophilidae	Hydrophilinae	Anacaenini	Paracymus	Paracymus	4	7	4	54.5455	0.437637	4	Genus
Arthropoda	Hexapoda	Insecta	Pterygota	Coleoptera	Polyphaga	Hydrophilidae	Hydrophilinae	Berosini	Berosus	Berosus	390	382	99	2.07254	10.8315	3	Genus
Arthropoda	Hexapoda	Insecta	Pterygota	Coleoptera	Polyphaga	Hydrophilidae	Hydrophilinae	Hydrophilini	Cymbiodyta	Cymbiodyta	1	0	1	200	0.109409	5	Genus
Arthropoda	Hexapoda	Insecta	Pterygota	Coleoptera	Polyphaga	Hydrophilidae	Hydrophilinae	Hydrophilini	Enochrus	Enochrus	15	16	13	6.45161	1.42232	3	Genus
Arthropoda	Hexapoda	Insecta	Pterygota	Coleoptera	Polyphaga	Hydrophilidae	Hydrophilinae	Hydrophilini	Helochares	Helochares	2	3	3	40	0.328228	3	Genus
Arthropoda	Hexapoda	Insecta	Pterygota	Coleoptera	Polyphaga	Hydrophilidae	Hydrophilinae	Hydrophilini	Hydrobiomorpha	Hydrobiomorpha	0	2	1	200	0.109409	5	Genus
Arthropoda	Hexapoda	Insecta	Pterygota	Coleoptera	Polyphaga	Hydrophilidae	Hydrophilinae	Hydrophilini	Hydrobius	Hydrobius	8	6	7	28.5714	0.765864	3	Genus
Arthropoda	Hexapoda	Insecta	Pterygota	Coleoptera	Polyphaga	Hydrophilidae	Hydrophilinae	Hydrophilini	Tropisternus	Tropisternus	27	23	15	16	1.64114	3	Genus
Arthropoda	Hexapoda	Insecta	Pterygota	Coleoptera	Polyphaga	Hydrophilidae	Hydrophilinae	Laccobiini	Laccobius	Laccobius	49	48	13	2.06186	1.42232	3	Genus
Arthropoda	Hexapoda	Insecta	Pterygota	Coleoptera	Polyphaga	Hydrophilidae	Hydrophilinae	Sperchopsini	Ametor	Ametor	1	1	1	0	0.109409	3	Genus
Arthropoda	Hexapoda	Insecta	Pterygota	Coleoptera	Polyphaga	Hydrophilidae	Hydrophilinae	Sperchopsini	Sperchopsis	Sperchopsis	6	7	7	15.3846	0.765864	3	Genus
Arthropoda	Hexapoda	Insecta	Pterygota	Coleoptera	Polyphaga	Hydrophilidae				Hydrophilidae	16	13	13	20.6897	1.42232	3	Family
Arthropoda	Hexapoda	Insecta	Pterygota	Coleoptera	Polyphaga	Lutrochidae			Lutrochus	Lutrochus	11	10	1	9.52381	0.109409	3	Genus
Arthropoda	Hexapoda	Insecta	Pterygota	Coleoptera	Polyphaga	Psephenidae	Eubrianacinae		Eubrianax	Eubrianax	34	20	2	51.8519	0.218818	3	Genus
Arthropoda	Hexapoda	Insecta	Pterygota	Coleoptera	Polyphaga	Psephenidae	Eubriinae		Acneus	Acneus	2	2	1	0	0.109409	3	Genus
Arthropoda	Hexapoda	Insecta	Pterygota	Coleoptera	Polyphaga	Psephenidae	Eubriinae		Ectopria	Ectopria	100	102	42	1.9802	4.59519	3	Genus
Arthropoda	Hexapoda	Insecta	Pterygota	Coleoptera	Polyphaga	Psephenidae	Psepheninae		Psephenus	Psephenus	581	589	88	1.36752	9.62801	3	Genus
Arthropoda	Hexapoda	Insecta	Pterygota	Coleoptera	Polyphaga	Ptilodactylidae	Anchytarsinae		Anchycteis	Anchycteis	1	1	1	0	0.109409	3	Genus
Arthropoda	Hexapoda	Insecta	Pterygota	Coleoptera	Polyphaga	Ptilodactylidae	Anchytarsinae		Anchytarsus	Anchytarsus	105	107	27	1.88679	2.95405	3	Genus
Arthropoda	Hexapoda	Insecta	Pterygota	Coleoptera	Polyphaga	Ptilodactylidae				Ptilodactylidae	0	4	1	200	0.109409	5	Family
Arthropoda	Hexapoda	Insecta	Pterygota	Coleoptera	Polyphaga	Scirtidae			Prionocyphon	Prionocyphon	2	48	5	184	0.547046	5	Genus
Arthropoda	Hexapoda	Insecta	Pterygota	Coleoptera	Polyphaga	Scirtidae			Scirtes	Scirtes	130	81	20	46.4455	2.18818	3	Genus
Arthropoda	Hexapoda	Insecta	Pterygota	Coleoptera	Polyphaga	Scirtidae				Scirtidae	42	44	8	4.65116	0.875274	3	Family
Arthropoda	Hexapoda	Insecta	Pterygota	Coleoptera	Polyphaga	Staphylinidae				Staphylinidae	6	4	5	40	0.547046	3	Family
Arthropoda	Hexapoda	Insecta	#N/A	Coleoptera	#N/A	Dryopidae	#N/A	#N/A	Pelonomus	Pelonomus	1	1	1	0	0.109409	3	Genus
Arthropoda	Hexapoda	Insecta	Pterygota	Coleoptera		Chrysomelidae			Donacia	Donacia	2	1	2	66.6667	0.218818	4	Genus
Arthropoda	Hexapoda	Insecta	Pterygota	Coleoptera		Curculionidae				Curculionidae	0	2	1	200	0.109409	5	Family
Arthropoda	Hexapoda	Insecta	Pterygota	Coleoptera		Dytiscidae			Bidessonotus	Bidessonotus	0	1	1	200	0.109409	5	Genus
Arthropoda	Hexapoda	Insecta	Pterygota	Coleoptera		Dytiscidae				Hydroporini	1	0	1	200	0.109409	5	Tribe
Arthropoda	Hexapoda	Insecta	Pterygota	Coleoptera		Hydrochidae			Hydrochus	Hydrochus	8	7	6	13.3333	0.656455	3	Genus
Arthropoda	Hexapoda	Insecta	Pterygota	Coleoptera		Scirtidae			Cyphon	Cyphon	6	2	2	100	0.218818	5	Genus
Arthropoda	Hexapoda	Insecta	Pterygota	Coleoptera		Staphylinidae			Stenus	Stenus	0	4	2	200	0.218818	5	Genus
Arthropoda	Hexapoda	Insecta	Pterygota	Diptera		Chironomidae			Unniella	Unniella	30	29	13	3.38983	1.42232	3	Genus
Arthropoda	Hexapoda	Insecta	Pterygota	Diptera	Brachycera	Athericidae			Atherix	Atherix	98	99	27	1.01523	2.95405	3	Genus
Arthropoda	Hexapoda	Insecta	Pterygota	Diptera	Brachycera	Athericidae				Athericidae	0	1	1	200	0.109409	5	Family
Arthropoda	Hexapoda	Insecta	Pterygota	Diptera	Brachycera	Dolichopodidae	Dolichopodinae			Dolichopodidae	15	12	11	22.2222	1.2035	3	Family
Arthropoda	Hexapoda	Insecta	Pterygota	Diptera	Brachycera	Empididae	Clinocerinae		Clinocera	Clinocera	69	84	37	19.6078	4.04814	3	Genus
Arthropoda	Hexapoda	Insecta	Pterygota	Diptera	Brachycera	Empididae	Clinocerinae		Roederiodes	Roederiodes	6	4	3	40	0.328228	3	Genus
Arthropoda	Hexapoda	Insecta	Pterygota	Diptera	Brachycera	Empididae	Clinocerinae		Trichoclinocera	Trichoclinocera	0	7	2	200	0.218818	5	Genus
Arthropoda	Hexapoda	Insecta	Pterygota	Diptera	Brachycera	Empididae	Clinocerinae		Wiedemannia	Wiedemannia	0	1	1	200	0.109409	5	Genus
Arthropoda	Hexapoda	Insecta	Pterygota	Diptera	Brachycera	Empididae	Hemerodromiinae	Hemerodromiini	Chelifera	Chelifera	19	13	12	37.5	1.31291	3	Genus
Arthropoda	Hexapoda	Insecta	Pterygota	Diptera	Brachycera	Empididae	Hemerodromiinae	Hemerodromiini	Hemerodromia	Hemerodromia	485	489	139	0.821355	15.2079	2	Genus
Arthropoda	Hexapoda	Insecta	Pterygota	Diptera	Brachycera	Empididae	Hemerodromiinae	Hemerodromiini	Metachela	Metachela	0	1	1	200	0.109409	5	Genus
Arthropoda	Hexapoda	Insecta	Pterygota	Diptera	Brachycera	Empididae	Hemerodromiinae	Hemerodromiini	Neoplasta	Neoplasta	48	61	29	23.8532	3.17287	3	Genus
Arthropoda	Hexapoda	Insecta	Pterygota	Diptera	Brachycera	Empididae	Hemerodromiinae		Chelifera/Metachela	Chelifera/Metachela	16	6	5	90.9091	0.547046	5	Genus
Arthropoda	Hexapoda	Insecta	Pterygota	Diptera	Brachycera	Empididae	Oreogetoninae		Oreogeton	Oreogeton	8	7	4	13.3333	0.437637	3	Genus
Arthropoda	Hexapoda	Insecta	Pterygota	Diptera	Brachycera	Empididae				Empididae	88	58	39	41.0959	4.26696	3	Family
Arthropoda	Hexapoda	Insecta	Pterygota	Diptera	Brachycera	Ephydridae	Ephydrinae	Scatellini	Scatella	Scatella	1	6	3	142.857	0.328228	5	Genus
Arthropoda	Hexapoda	Insecta	Pterygota	Diptera	Brachycera	Ephydridae	Hydrelliinae	Hydrelliini	Hydrellia	Hydrellia	0	1	1	200	0.109409	5	Genus
Arthropoda	Hexapoda	Insecta	Pterygota	Diptera	Brachycera	Ephydridae	Hydrelliinae	Hydrelliini	Hydrellia/Lemnaphila	Hydrellia/Lemnaphila	0	1	1	200	0.109409	5	Genus
Arthropoda	Hexapoda	Insecta	Pterygota	Diptera	Brachycera	Ephydridae	Parydrinae	Hyadinin	Brachydeutera	Brachydeutera	0	1	1	200	0.109409	5	Genus
Arthropoda	Hexapoda	Insecta	Pterygota	Diptera	Brachycera	Ephydridae	Parydrinae	Hyadinini	Pelina	Pelina	0	1	1	200	0.109409	5	Genus
Arthropoda	Hexapoda	Insecta	Pterygota	Diptera	Brachycera	Ephydridae				Ephydridae	486	482	26	0.826446	2.84464	3	Family
Arthropoda	Hexapoda	Insecta	Pterygota	Diptera	Brachycera	Muscidae	Coenosiinae	Limnophorini	Limnophora	Limnophora	5	5	4	0	0.437637	3	Genus
Arthropoda	Hexapoda	Insecta	Pterygota	Diptera	Brachycera	Muscidae				Muscidae	10	14	4	33.3333	0.437637	3	Family
Arthropoda	Hexapoda	Insecta	Pterygota	Diptera	Brachycera	Pelecorhynchidae			Glutops	Glutops	6	6	2	0	0.218818	3	Genus
Arthropoda	Hexapoda	Insecta	Pterygota	Diptera	Brachycera	Sciomyzidae				Sciomyzidae	4	4	3	0	0.328228	3	Family
Arthropoda	Hexapoda	Insecta	Pterygota	Diptera	Brachycera	Stratiomyidae	Nemotelinae		Nemotelus	Nemotelus	11	12	6	8.69565	0.656455	3	Genus
Arthropoda	Hexapoda	Insecta	Pterygota	Diptera	Brachycera	Stratiomyidae	Stratiomyinae	Oxycerini	Caloparyphus	Caloparyphus	1	31	1	187.5	0.109409	5	Genus
Arthropoda	Hexapoda	Insecta	Pterygota	Diptera	Brachycera	Stratiomyidae	Stratiomyinae	Oxycerini	Caloparyphus/Euparyphus	Caloparyphus/Euparyphus	31	0	1	200	0.109409	5	Genus
Arthropoda	Hexapoda	Insecta	Pterygota	Diptera	Brachycera	Stratiomyidae	Stratiomyinae	Stratiomyini	Odontomyia	Odontomyia	2	58	3	186.667	0.328228	5	Genus
Arthropoda	Hexapoda	Insecta	Pterygota	Diptera	Brachycera	Stratiomyidae	Stratiomyinae	Stratiomyini	Stratiomys	Stratiomys	8	10	7	22.2222	0.765864	3	Genus
Arthropoda	Hexapoda	Insecta	Pterygota	Diptera	Brachycera	Stratiomyidae	Stratiomyinae		Hedriodiscus/Odontomyia	Hedriodiscus/Odontomyia	26	25	8	3.92157	0.875274	3	Genus
Arthropoda	Hexapoda	Insecta	Pterygota	Diptera	Brachycera	Stratiomyidae				Stratiomyidae	59	3	5	180.645	0.547046	5	Family
Arthropoda	Hexapoda	Insecta	Pterygota	Diptera	Brachycera	Syrphidae	Eristalinae	Eristaliini	Eristalis	Eristalis	1	1	1	0	0.109409	3	Genus
Arthropoda	Hexapoda	Insecta	Pterygota	Diptera	Brachycera	Tabanidae	Chrysopsinae	Bouvieromyiini	Merycomyia	Merycomyia	3	1	1	100	0.109409	5	Genus
Arthropoda	Hexapoda	Insecta	Pterygota	Diptera	Brachycera	Tabanidae	Chrysopsinae	Chrysopsini	Chlorotabanus	Chlorotabanus	1	1	1	0	0.109409	3	Genus
Arthropoda	Hexapoda	Insecta	Pterygota	Diptera	Brachycera	Tabanidae	Chrysopsinae	Chrysopsini	Chrysops	Chrysops	231	243	90	5.06329	9.84683	3	Genus
Arthropoda	Hexapoda	Insecta	Pterygota	Diptera	Brachycera	Tabanidae	Chrysopsinae	Chrysopsini	Silvius	Silvius	0	1	1	200	0.109409	5	Genus
Arthropoda	Hexapoda	Insecta	Pterygota	Diptera	Brachycera	Tabanidae	Tabaninae	Tabanini	Hybomitra	Hybomitra	1	2	2	66.6667	0.218818	4	Genus
Arthropoda	Hexapoda	Insecta	Pterygota	Diptera	Brachycera	Tabanidae	Tabaninae	Tabanini	Tabanus	Tabanus	9	19	11	71.4286	1.2035	4	Genus
Arthropoda	Hexapoda	Insecta	Pterygota	Diptera	Brachycera	Tabanidae			Atylotus/Tabanus	Atylotus/Tabanus	6	0	2	200	0.218818	5	Genus
Arthropoda	Hexapoda	Insecta	Pterygota	Diptera	Brachycera	Tabanidae				Tabanidae	45	15	17	100	1.85996	5	Family
Arthropoda	Hexapoda	Insecta	Pterygota	Diptera	Brachycera					Muscomorpha	19	17	2	11.1111	0.218818	3	Infraorder
Arthropoda	Hexapoda	Insecta	Pterygota	Diptera	Brachycera					Brachycera	3	16	9	136.842	0.984683	5	SubOrder
Arthropoda	Hexapoda	Insecta	Pterygota	Diptera	Nematocera	Blephariceridae	Blepharicerinae	Blepharicerini	Blepharicera	Blepharicera	56	61	10	8.54701	1.09409	3	Genus
Arthropoda	Hexapoda	Insecta	Pterygota	Diptera	Nematocera	Cecidomyiidae				Cecidomyiidae	1	5	3	133.333	0.328228	5	Family
Arthropoda	Hexapoda	Insecta	Pterygota	Diptera	Nematocera	Ceratopogonidae	Ceratopogoninae	Ceratopogonini	Ceratopogon	Ceratopogon	49	57	19	15.0943	2.07877	3	Genus
Arthropoda	Hexapoda	Insecta	Pterygota	Diptera	Nematocera	Ceratopogonidae	Ceratopogoninae	Ceratopogonini	Serromyia	Serromyia	43	16	3	91.5254	0.328228	5	Genus
Arthropoda	Hexapoda	Insecta	Pterygota	Diptera	Nematocera	Ceratopogonidae	Ceratopogoninae	Culicoidini	Culicoides	Culicoides	145	145	18	0	1.96937	3	Genus
Arthropoda	Hexapoda	Insecta	Pterygota	Diptera	Nematocera	Ceratopogonidae	Ceratopogoninae	Palpomyiini	Bezzia	Bezzia	42	0	8	200	0.875274	5	Genus
Arthropoda	Hexapoda	Insecta	Pterygota	Diptera	Nematocera	Ceratopogonidae	Ceratopogoninae	Sphaeromiini	Mallochohelea	Mallochohelea	14	93	18	147.664	1.96937	5	Genus
Arthropoda	Hexapoda	Insecta	Pterygota	Diptera	Nematocera	Ceratopogonidae	Ceratopogoninae	Sphaeromiini	Sphaeromias	Sphaeromias	46	2	5	183.333	0.547046	5	Genus
Arthropoda	Hexapoda	Insecta	Pterygota	Diptera	Nematocera	Ceratopogonidae	Ceratopogoninae		Bezzia/Palpomyia	Bezzia/Palpomyia	133	195	48	37.8049	5.25164	3	Genus
Arthropoda	Hexapoda	Insecta	Pterygota	Diptera	Nematocera	Ceratopogonidae	Ceratopogoninae		Probezzia	Probezzia	30	62	19	69.5652	2.07877	4	Genus
Arthropoda	Hexapoda	Insecta	Pterygota	Diptera	Nematocera	Ceratopogonidae	Ceratopogoninae			Ceratopogoninae	3325	3243	309	2.49695	33.8074	1	SubFamily
Arthropoda	Hexapoda	Insecta	Pterygota	Diptera	Nematocera	Ceratopogonidae	Dasyheleinae		Dasyhelea	Dasyhelea	2141	2160	93	0.883515	10.1751	3	Genus
Arthropoda	Hexapoda	Insecta	Pterygota	Diptera	Nematocera	Ceratopogonidae	Forcipomyiinae		Atrichopogon	Atrichopogon	108	95	22	12.8079	2.407	3	Genus
Arthropoda	Hexapoda	Insecta	Pterygota	Diptera	Nematocera	Ceratopogonidae	Forcipomyiinae		Forcipomyia	Forcipomyia	10	11	8	9.52381	0.875274	3	Genus
Arthropoda	Hexapoda	Insecta	Pterygota	Diptera	Nematocera	Ceratopogonidae	Forcipomyiinae			Forcipomyiinae	6	18	6	100	0.656455	5	SubFamily
Arthropoda	Hexapoda	Insecta	Pterygota	Diptera	Nematocera	Ceratopogonidae				Ceratopogonidae	788	730	182	7.64163	19.9125	2	Family
Arthropoda	Hexapoda	Insecta	Pterygota	Diptera	Nematocera	Chaoboridae	Chaoborinae		Chaoborus	Chaoborus	266	266	17	0	1.85996	3	Genus
Arthropoda	Hexapoda	Insecta	Pterygota	Diptera	Nematocera	Chironomidae	Chironominae	Chironomini	Apedilum	Apedilum	131	127	19	3.10078	2.07877	3	Genus
Arthropoda	Hexapoda	Insecta	Pterygota	Diptera	Nematocera	Chironomidae	Chironominae	Chironomini	Axarus	Axarus	19	18	9	5.40541	0.984683	3	Genus
Arthropoda	Hexapoda	Insecta	Pterygota	Diptera	Nematocera	Chironomidae	Chironominae	Chironomini	Beardius	Beardius	11	10	2	9.52381	0.218818	3	Genus
Arthropoda	Hexapoda	Insecta	Pterygota	Diptera	Nematocera	Chironomidae	Chironominae	Chironomini	Chironomus	Chironomus	5221	5105	299	2.24676	32.7133	1	Genus
Arthropoda	Hexapoda	Insecta	Pterygota	Diptera	Nematocera	Chironomidae	Chironominae	Chironomini	Cladopelma	Cladopelma	621	613	93	1.2966	10.1751	3	Genus
Arthropoda	Hexapoda	Insecta	Pterygota	Diptera	Nematocera	Chironomidae	Chironominae	Chironomini	Cryptochironomus	Cryptochironomus	1267	1284	309	1.33281	33.8074	1	Genus
Arthropoda	Hexapoda	Insecta	Pterygota	Diptera	Nematocera	Chironomidae	Chironominae	Chironomini	Cryptotendipes	Cryptotendipes	550	542	101	1.4652	11.0503	3	Genus
Arthropoda	Hexapoda	Insecta	Pterygota	Diptera	Nematocera	Chironomidae	Chironominae	Chironomini	Cyphomella	Cyphomella	6	0	1	200	0.109409	5	Genus
Arthropoda	Hexapoda	Insecta	Pterygota	Diptera	Nematocera	Chironomidae	Chironominae	Chironomini	Demicryptochironomus	Demicryptochironomus	36	34	24	5.71429	2.62582	3	Genus
Arthropoda	Hexapoda	Insecta	Pterygota	Diptera	Nematocera	Chironomidae	Chironominae	Chironomini	Dicrotendipes	Dicrotendipes	4783	4758	406	0.524054	44.4201	1	Genus
Arthropoda	Hexapoda	Insecta	Pterygota	Diptera	Nematocera	Chironomidae	Chironominae	Chironomini	Einfeldia	Einfeldia	53	53	18	0	1.96937	3	Genus
Arthropoda	Hexapoda	Insecta	Pterygota	Diptera	Nematocera	Chironomidae	Chironominae	Chironomini	Endochironomus	Endochironomus	1585	1572	116	0.823567	12.6915	3	Genus
Arthropoda	Hexapoda	Insecta	Pterygota	Diptera	Nematocera	Chironomidae	Chironominae	Chironomini	Endochironomus/Phaenopsectra	Endochironomus/Phaenopsectra	0	4	1	200	0.109409	5	Genus
Arthropoda	Hexapoda	Insecta	Pterygota	Diptera	Nematocera	Chironomidae	Chironominae	Chironomini	Glyptotendipes	Glyptotendipes	2908	2842	175	2.29565	19.1466	2	Genus
Arthropoda	Hexapoda	Insecta	Pterygota	Diptera	Nematocera	Chironomidae	Chironominae	Chironomini	Goeldichironomus	Goeldichironomus	462	500	27	7.90021	2.95405	3	Genus
Arthropoda	Hexapoda	Insecta	Pterygota	Diptera	Nematocera	Chironomidae	Chironominae	Chironomini	Harnischia	Harnischia	28	41	18	37.6812	1.96937	3	Genus
Arthropoda	Hexapoda	Insecta	Pterygota	Diptera	Nematocera	Chironomidae	Chironominae	Chironomini	Hyporhygma	Hyporhygma	14	5	5	94.7368	0.547046	5	Genus
Arthropoda	Hexapoda	Insecta	Pterygota	Diptera	Nematocera	Chironomidae	Chironominae	Chironomini	Kiefferulus	Kiefferulus	116	118	29	1.7094	3.17287	3	Genus
Arthropoda	Hexapoda	Insecta	Pterygota	Diptera	Nematocera	Chironomidae	Chironominae	Chironomini	Kribiodorum	Kribiodorum	6	7	7	15.3846	0.765864	3	Genus
Arthropoda	Hexapoda	Insecta	Pterygota	Diptera	Nematocera	Chironomidae	Chironominae	Chironomini	Lauterborniella	Lauterborniella	243	247	42	1.63265	4.59519	3	Genus
Arthropoda	Hexapoda	Insecta	Pterygota	Diptera	Nematocera	Chironomidae	Chironominae	Chironomini	Lipiniella	Lipiniella	0	1	1	200	0.109409	5	Genus
Arthropoda	Hexapoda	Insecta	Pterygota	Diptera	Nematocera	Chironomidae	Chironominae	Chironomini	Microchironomus	Microchironomus	47	49	15	4.16667	1.64114	3	Genus
Arthropoda	Hexapoda	Insecta	Pterygota	Diptera	Nematocera	Chironomidae	Chironominae	Chironomini	Microtendipes	Microtendipes	2427	2406	267	0.869025	29.2123	1	Genus
Arthropoda	Hexapoda	Insecta	Pterygota	Diptera	Nematocera	Chironomidae	Chironominae	Chironomini	Nilothauma	Nilothauma	147	145	61	1.36986	6.67396	3	Genus
Arthropoda	Hexapoda	Insecta	Pterygota	Diptera	Nematocera	Chironomidae	Chironominae	Chironomini	Omisus	Omisus	24	24	3	0	0.328228	3	Genus
Arthropoda	Hexapoda	Insecta	Pterygota	Diptera	Nematocera	Chironomidae	Chironominae	Chironomini	Pagastiella	Pagastiella	518	457	31	12.5128	3.39168	3	Genus
Arthropoda	Hexapoda	Insecta	Pterygota	Diptera	Nematocera	Chironomidae	Chironominae	Chironomini	Parachironomus	Parachironomus	622	620	131	0.322061	14.3326	2	Genus
Arthropoda	Hexapoda	Insecta	Pterygota	Diptera	Nematocera	Chironomidae	Chironominae	Chironomini	Paracladopelma	Paracladopelma	163	162	71	0.615385	7.76805	3	Genus
Arthropoda	Hexapoda	Insecta	Pterygota	Diptera	Nematocera	Chironomidae	Chironominae	Chironomini	Paralauterborniella	Paralauterborniella	229	255	67	10.7438	7.33042	3	Genus
Arthropoda	Hexapoda	Insecta	Pterygota	Diptera	Nematocera	Chironomidae	Chironominae	Chironomini	Paratendipes	Paratendipes	536	541	104	0.928505	11.3786	3	Genus
Arthropoda	Hexapoda	Insecta	Pterygota	Diptera	Nematocera	Chironomidae	Chironominae	Chironomini	Phaenopsectra	Phaenopsectra	1357	1425	185	4.88857	20.2407	2	Genus
Arthropoda	Hexapoda	Insecta	Pterygota	Diptera	Nematocera	Chironomidae	Chironominae	Chironomini	Polypedilum	Polypedilum	10734	10656	674	0.729313	73.7418	1	Genus
Arthropoda	Hexapoda	Insecta	Pterygota	Diptera	Nematocera	Chironomidae	Chironominae	Chironomini	Robackia	Robackia	88	87	29	1.14286	3.17287	3	Genus
Arthropoda	Hexapoda	Insecta	Pterygota	Diptera	Nematocera	Chironomidae	Chironominae	Chironomini	Saetheria	Saetheria	198	202	44	2	4.814	3	Genus
Arthropoda	Hexapoda	Insecta	Pterygota	Diptera	Nematocera	Chironomidae	Chironominae	Chironomini	Sergentia	Sergentia	58	58	4	0	0.437637	3	Genus
Arthropoda	Hexapoda	Insecta	Pterygota	Diptera	Nematocera	Chironomidae	Chironominae	Chironomini	Stelechomyia	Stelechomyia	3	2	3	40	0.328228	3	Genus
Arthropoda	Hexapoda	Insecta	Pterygota	Diptera	Nematocera	Chironomidae	Chironominae	Chironomini	Stenochironomus	Stenochironomus	276	267	97	3.31492	10.6127	3	Genus
Arthropoda	Hexapoda	Insecta	Pterygota	Diptera	Nematocera	Chironomidae	Chironominae	Chironomini	Stictochironomus	Stictochironomus	1438	1406	125	2.25035	13.6761	3	Genus
Arthropoda	Hexapoda	Insecta	Pterygota	Diptera	Nematocera	Chironomidae	Chironominae	Chironomini	Tribelos	Tribelos	1688	1580	159	6.60955	17.3961	2	Genus
Arthropoda	Hexapoda	Insecta	Pterygota	Diptera	Nematocera	Chironomidae	Chironominae	Chironomini	Xenochironomus	Xenochironomus	30	24	17	22.2222	1.85996	3	Genus
Arthropoda	Hexapoda	Insecta	Pterygota	Diptera	Nematocera	Chironomidae	Chironominae	Chironomini	Xestochironomus	Xestochironomus	10	16	7	46.1538	0.765864	3	Genus
Arthropoda	Hexapoda	Insecta	Pterygota	Diptera	Nematocera	Chironomidae	Chironominae	Pseudochironomini	Pseudochironomus	Pseudochironomus	1825	1762	192	3.51268	21.0066	2	Genus
Arthropoda	Hexapoda	Insecta	Pterygota	Diptera	Nematocera	Chironomidae	Chironominae	Tanytarsini	Cladotanytarsus	Cladotanytarsus	4356	4261	333	2.20494	36.4333	1	Genus
Arthropoda	Hexapoda	Insecta	Pterygota	Diptera	Nematocera	Chironomidae	Chironominae	Tanytarsini	Constempellina	Constempellina	61	61	4	0	0.437637	3	Genus
Arthropoda	Hexapoda	Insecta	Pterygota	Diptera	Nematocera	Chironomidae	Chironominae	Tanytarsini	Micropsectra	Micropsectra	2172	2211	149	1.7796	16.302	2	Genus
Arthropoda	Hexapoda	Insecta	Pterygota	Diptera	Nematocera	Chironomidae	Chironominae	Tanytarsini	Paratanytarsus	Paratanytarsus	2257	2227	284	1.33809	31.0722	1	Genus
Arthropoda	Hexapoda	Insecta	Pterygota	Diptera	Nematocera	Chironomidae	Chironominae	Tanytarsini	Rheotanytarsus	Rheotanytarsus	3509	3528	321	0.540003	35.1204	1	Genus
Arthropoda	Hexapoda	Insecta	Pterygota	Diptera	Nematocera	Chironomidae	Chironominae	Tanytarsini	Stempellina	Stempellina	492	444	57	10.2564	6.23632	3	Genus
Arthropoda	Hexapoda	Insecta	Pterygota	Diptera	Nematocera	Chironomidae	Chironominae	Tanytarsini	Stempellinella	Stempellinella	1143	1160	201	1.47634	21.9912	2	Genus
Arthropoda	Hexapoda	Insecta	Pterygota	Diptera	Nematocera	Chironomidae	Chironominae	Tanytarsini	Sublettea	Sublettea	96	95	17	1.04712	1.85996	3	Genus
Arthropoda	Hexapoda	Insecta	Pterygota	Diptera	Nematocera	Chironomidae	Chironominae	Tanytarsini	Tanytarsus	Tanytarsus	10767	10466	605	2.83521	66.1926	1	Genus
Arthropoda	Hexapoda	Insecta	Pterygota	Diptera	Nematocera	Chironomidae	Chironominae	Tanytarsini	Zavreliella	Zavreliella	915	880	97	3.89972	10.6127	3	Genus
Arthropoda	Hexapoda	Insecta	Pterygota	Diptera	Nematocera	Chironomidae	Chironominae	Tanytarsini		Tanytarsini	380	373	163	1.85923	17.8337	2	Tribe
Arthropoda	Hexapoda	Insecta	Pterygota	Diptera	Nematocera	Chironomidae	Chironominae		Kloosia	Kloosia	3	4	4	28.5714	0.437637	3	Genus
Arthropoda	Hexapoda	Insecta	Pterygota	Diptera	Nematocera	Chironomidae	Chironominae		Neostempellina	Neostempellina	14	16	3	13.3333	0.328228	3	Genus
Arthropoda	Hexapoda	Insecta	Pterygota	Diptera	Nematocera	Chironomidae	Chironominae			Chironominae	46	21	16	74.6269	1.75055	4	SubFamily
Arthropoda	Hexapoda	Insecta	Pterygota	Diptera	Nematocera	Chironomidae	Diamesinae	Diamesini	Diamesa	Diamesa	88	91	36	3.35196	3.93873	3	Genus
Arthropoda	Hexapoda	Insecta	Pterygota	Diptera	Nematocera	Chironomidae	Diamesinae	Diamesini	Pagastia	Pagastia	98	96	19	2.06186	2.07877	3	Genus
Arthropoda	Hexapoda	Insecta	Pterygota	Diptera	Nematocera	Chironomidae	Diamesinae	Diamesini	Potthastia	Potthastia	105	107	51	1.88679	5.57987	3	Genus
Arthropoda	Hexapoda	Insecta	Pterygota	Diptera	Nematocera	Chironomidae	Diamesinae	Diamesini	Pseudodiamesa	Pseudodiamesa	7	6	3	15.3846	0.328228	3	Genus
Arthropoda	Hexapoda	Insecta	Pterygota	Diptera	Nematocera	Chironomidae	Diamesinae	Diamesini	Sympotthastia	Sympotthastia	44	38	17	14.6341	1.85996	3	Genus
Arthropoda	Hexapoda	Insecta	Pterygota	Diptera	Nematocera	Chironomidae	Diamesinae			Diamesinae	6	2	3	100	0.328228	5	SubFamily
Arthropoda	Hexapoda	Insecta	Pterygota	Diptera	Nematocera	Chironomidae	Orthocladiinae	Orthocladiini	Mesosmittia	Mesosmittia	4	4	1	0	0.109409	3	Genus
Arthropoda	Hexapoda	Insecta	Pterygota	Diptera	Nematocera	Chironomidae	Orthocladiinae		Acricotopus	Acricotopus	11	10	3	9.52381	0.328228	3	Genus
Arthropoda	Hexapoda	Insecta	Pterygota	Diptera	Nematocera	Chironomidae	Orthocladiinae		Brillia	Brillia	295	284	98	3.79965	10.7221	3	Genus
Arthropoda	Hexapoda	Insecta	Pterygota	Diptera	Nematocera	Chironomidae	Orthocladiinae		Cardiocladius	Cardiocladius	85	86	28	1.16959	3.06346	3	Genus
Arthropoda	Hexapoda	Insecta	Pterygota	Diptera	Nematocera	Chironomidae	Orthocladiinae		Chaetocladius	Chaetocladius	187	185	33	1.07527	3.6105	3	Genus
Arthropoda	Hexapoda	Insecta	Pterygota	Diptera	Nematocera	Chironomidae	Orthocladiinae		Corynoneura	Corynoneura	830	820	234	1.21212	25.6018	1	Genus
Arthropoda	Hexapoda	Insecta	Pterygota	Diptera	Nematocera	Chironomidae	Orthocladiinae		Cricotopus	Cricotopus	1093	1427	113	26.5079	12.3632	3	Genus
Arthropoda	Hexapoda	Insecta	Pterygota	Diptera	Nematocera	Chironomidae	Orthocladiinae		Cricotopus/Orthocladius	Cricotopus/Orthocladius	4894	4687	377	4.32105	41.2473	1	Genus
Arthropoda	Hexapoda	Insecta	Pterygota	Diptera	Nematocera	Chironomidae	Orthocladiinae		Diplocladius	Diplocladius	500	505	65	0.995025	7.1116	3	Genus
Arthropoda	Hexapoda	Insecta	Pterygota	Diptera	Nematocera	Chironomidae	Orthocladiinae		Endotribelos	Endotribelos	1	2	2	66.6667	0.218818	4	Genus
Arthropoda	Hexapoda	Insecta	Pterygota	Diptera	Nematocera	Chironomidae	Orthocladiinae		Epoicocladius	Epoicocladius	11	12	8	8.69565	0.875274	3	Genus
Arthropoda	Hexapoda	Insecta	Pterygota	Diptera	Nematocera	Chironomidae	Orthocladiinae		Eukiefferiella	Eukiefferiella	836	833	150	0.359497	16.4114	2	Genus
Arthropoda	Hexapoda	Insecta	Pterygota	Diptera	Nematocera	Chironomidae	Orthocladiinae		Eukiefferiella/Tvetenia	Eukiefferiella/Tvetenia	10	6	4	50	0.437637	3	Genus
Arthropoda	Hexapoda	Insecta	Pterygota	Diptera	Nematocera	Chironomidae	Orthocladiinae		Gymnometriocnemus	Gymnometriocnemus	6	9	4	40	0.437637	3	Genus
Arthropoda	Hexapoda	Insecta	Pterygota	Diptera	Nematocera	Chironomidae	Orthocladiinae		Heleniella	Heleniella	34	40	12	16.2162	1.31291	3	Genus
Arthropoda	Hexapoda	Insecta	Pterygota	Diptera	Nematocera	Chironomidae	Orthocladiinae		Heterotanytarsus	Heterotanytarsus	2	2	2	0	0.218818	3	Genus
Arthropoda	Hexapoda	Insecta	Pterygota	Diptera	Nematocera	Chironomidae	Orthocladiinae		Heterotrissocladius	Heterotrissocladius	250	264	41	5.44747	4.48578	3	Genus
Arthropoda	Hexapoda	Insecta	Pterygota	Diptera	Nematocera	Chironomidae	Orthocladiinae		Hydrobaenus	Hydrobaenus	515	524	73	1.73244	7.98687	3	Genus
Arthropoda	Hexapoda	Insecta	Pterygota	Diptera	Nematocera	Chironomidae	Orthocladiinae		Hydrosmittia	Hydrosmittia	4	1	2	120	0.218818	5	Genus
Arthropoda	Hexapoda	Insecta	Pterygota	Diptera	Nematocera	Chironomidae	Orthocladiinae		Krenosmittia	Krenosmittia	10	12	5	18.1818	0.547046	3	Genus
Arthropoda	Hexapoda	Insecta	Pterygota	Diptera	Nematocera	Chironomidae	Orthocladiinae		Limnophyes	Limnophyes	123	122	47	0.816327	5.14223	3	Genus
Arthropoda	Hexapoda	Insecta	Pterygota	Diptera	Nematocera	Chironomidae	Orthocladiinae		Lopescladius	Lopescladius	69	63	20	9.09091	2.18818	3	Genus
Arthropoda	Hexapoda	Insecta	Pterygota	Diptera	Nematocera	Chironomidae	Orthocladiinae		Micropsectra/Tanytarsus	Micropsectra/Tanytarsus	71	1	2	194.444	0.218818	5	Genus
Arthropoda	Hexapoda	Insecta	Pterygota	Diptera	Nematocera	Chironomidae	Orthocladiinae		Nanocladius	Nanocladius	523	508	169	2.9098	18.4902	2	Genus
Arthropoda	Hexapoda	Insecta	Pterygota	Diptera	Nematocera	Chironomidae	Orthocladiinae		Neozavrelia	Neozavrelia	1	2	2	66.6667	0.218818	4	Genus
Arthropoda	Hexapoda	Insecta	Pterygota	Diptera	Nematocera	Chironomidae	Orthocladiinae		Orthocladius	Orthocladius	603	455	110	27.9773	12.035	3	Genus
Arthropoda	Hexapoda	Insecta	Pterygota	Diptera	Nematocera	Chironomidae	Orthocladiinae		Parachaetocladius	Parachaetocladius	145	141	33	2.7972	3.6105	3	Genus
Arthropoda	Hexapoda	Insecta	Pterygota	Diptera	Nematocera	Chironomidae	Orthocladiinae		Paracricotopus	Paracricotopus	6	6	6	0	0.656455	3	Genus
Arthropoda	Hexapoda	Insecta	Pterygota	Diptera	Nematocera	Chironomidae	Orthocladiinae		Parakiefferiella	Parakiefferiella	1523	1469	186	3.60963	20.3501	2	Genus
Arthropoda	Hexapoda	Insecta	Pterygota	Diptera	Nematocera	Chironomidae	Orthocladiinae		Parametriocnemus	Parametriocnemus	1308	1303	254	0.382995	27.7899	1	Genus
Arthropoda	Hexapoda	Insecta	Pterygota	Diptera	Nematocera	Chironomidae	Orthocladiinae		Paraphaenocladius	Paraphaenocladius	48	49	35	2.06186	3.82932	3	Genus
Arthropoda	Hexapoda	Insecta	Pterygota	Diptera	Nematocera	Chironomidae	Orthocladiinae		Paratrichocladius	Paratrichocladius	0	21	6	200	0.656455	5	Genus
Arthropoda	Hexapoda	Insecta	Pterygota	Diptera	Nematocera	Chironomidae	Orthocladiinae		Parorthocladius	Parorthocladius	10	10	2	0	0.218818	3	Genus
Arthropoda	Hexapoda	Insecta	Pterygota	Diptera	Nematocera	Chironomidae	Orthocladiinae		Platysmittia	Platysmittia	6	10	2	50	0.218818	3	Genus
Arthropoda	Hexapoda	Insecta	Pterygota	Diptera	Nematocera	Chironomidae	Orthocladiinae		Psectrocladius	Psectrocladius	881	870	115	1.25642	12.5821	3	Genus
Arthropoda	Hexapoda	Insecta	Pterygota	Diptera	Nematocera	Chironomidae	Orthocladiinae		Pseudorthocladius	Pseudorthocladius	38	38	25	0	2.73523	3	Genus
Arthropoda	Hexapoda	Insecta	Pterygota	Diptera	Nematocera	Chironomidae	Orthocladiinae		Pseudosmittia	Pseudosmittia	37	34	20	8.4507	2.18818	3	Genus
Arthropoda	Hexapoda	Insecta	Pterygota	Diptera	Nematocera	Chironomidae	Orthocladiinae		Psilometriocnemus	Psilometriocnemus	1	1	1	0	0.109409	3	Genus
Arthropoda	Hexapoda	Insecta	Pterygota	Diptera	Nematocera	Chironomidae	Orthocladiinae		Rheocricotopus	Rheocricotopus	444	435	136	2.04778	14.8796	2	Genus
Arthropoda	Hexapoda	Insecta	Pterygota	Diptera	Nematocera	Chironomidae	Orthocladiinae		Rheosmittia	Rheosmittia	81	82	23	1.22699	2.51641	3	Genus
Arthropoda	Hexapoda	Insecta	Pterygota	Diptera	Nematocera	Chironomidae	Orthocladiinae		Smittia	Smittia	18	22	11	20	1.2035	3	Genus
Arthropoda	Hexapoda	Insecta	Pterygota	Diptera	Nematocera	Chironomidae	Orthocladiinae		Stilocladius	Stilocladius	58	68	20	15.873	2.18818	3	Genus
Arthropoda	Hexapoda	Insecta	Pterygota	Diptera	Nematocera	Chironomidae	Orthocladiinae		Symbiocladius	Symbiocladius	1	1	1	0	0.109409	3	Genus
Arthropoda	Hexapoda	Insecta	Pterygota	Diptera	Nematocera	Chironomidae	Orthocladiinae		Synorthocladius	Synorthocladius	61	59	26	3.33333	2.84464	3	Genus
Arthropoda	Hexapoda	Insecta	Pterygota	Diptera	Nematocera	Chironomidae	Orthocladiinae		Thienemanniella	Thienemanniella	493	488	178	1.01937	19.4748	2	Genus
Arthropoda	Hexapoda	Insecta	Pterygota	Diptera	Nematocera	Chironomidae	Orthocladiinae		Tvetenia	Tvetenia	928	936	139	0.858369	15.2079	2	Genus
Arthropoda	Hexapoda	Insecta	Pterygota	Diptera	Nematocera	Chironomidae	Orthocladiinae		Xylotopus	Xylotopus	17	17	15	0	1.64114	3	Genus
Arthropoda	Hexapoda	Insecta	Pterygota	Diptera	Nematocera	Chironomidae	Orthocladiinae		Zalutschia	Zalutschia	277	266	20	4.05157	2.18818	3	Genus
Arthropoda	Hexapoda	Insecta	Pterygota	Diptera	Nematocera	Chironomidae	Orthocladiinae			Orthocladiinae	262	218	118	18.3333	12.9103	3	SubFamily
Arthropoda	Hexapoda	Insecta	Pterygota	Diptera	Nematocera	Chironomidae	Prodiamesinae		Monodiamesa	Monodiamesa	19	18	12	5.40541	1.31291	3	Genus
Arthropoda	Hexapoda	Insecta	Pterygota	Diptera	Nematocera	Chironomidae	Prodiamesinae		Odontomesa	Odontomesa	49	49	16	0	1.75055	3	Genus
Arthropoda	Hexapoda	Insecta	Pterygota	Diptera	Nematocera	Chironomidae	Prodiamesinae		Prodiamesa	Prodiamesa	23	23	5	0	0.547046	3	Genus
Arthropoda	Hexapoda	Insecta	Pterygota	Diptera	Nematocera	Chironomidae	Tanypodinae	Coelotanypodini	Alotanypus	Alotanypus	3	2	3	40	0.328228	3	Genus
Arthropoda	Hexapoda	Insecta	Pterygota	Diptera	Nematocera	Chironomidae	Tanypodinae	Coelotanypodini	Clinotanypus	Clinotanypus	319	312	101	2.2187	11.0503	3	Genus
Arthropoda	Hexapoda	Insecta	Pterygota	Diptera	Nematocera	Chironomidae	Tanypodinae	Coelotanypodini	Coelotanypus	Coelotanypus	122	116	29	5.04202	3.17287	3	Genus
Arthropoda	Hexapoda	Insecta	Pterygota	Diptera	Nematocera	Chironomidae	Tanypodinae	Coelotanypodini	Fittkauimyia	Fittkauimyia	3	3	2	0	0.218818	3	Genus
Arthropoda	Hexapoda	Insecta	Pterygota	Diptera	Nematocera	Chironomidae	Tanypodinae	Macropelopiini	Apsectrotanypus	Apsectrotanypus	37	41	8	10.2564	0.875274	3	Genus
Arthropoda	Hexapoda	Insecta	Pterygota	Diptera	Nematocera	Chironomidae	Tanypodinae	Macropelopiini	Brundiniella	Brundiniella	22	18	7	20	0.765864	3	Genus
Arthropoda	Hexapoda	Insecta	Pterygota	Diptera	Nematocera	Chironomidae	Tanypodinae	Macropelopiini	Macropelopia	Macropelopia	8	11	4	31.5789	0.437637	3	Genus
Arthropoda	Hexapoda	Insecta	Pterygota	Diptera	Nematocera	Chironomidae	Tanypodinae	Macropelopiini	Psectrotanypus	Psectrotanypus	50	52	9	3.92157	0.984683	3	Genus
Arthropoda	Hexapoda	Insecta	Pterygota	Diptera	Nematocera	Chironomidae	Tanypodinae	Macropelopiini	Radotanypus	Radotanypus	32	32	6	0	0.656455	3	Genus
Arthropoda	Hexapoda	Insecta	Pterygota	Diptera	Nematocera	Chironomidae	Tanypodinae	Natarsiini	Natarsia	Natarsia	137	156	49	12.9693	5.36105	3	Genus
Arthropoda	Hexapoda	Insecta	Pterygota	Diptera	Nematocera	Chironomidae	Tanypodinae	Pentaneurini	Ablabesmyia	Ablabesmyia	2909	2881	425	0.967185	46.4989	1	Genus
Arthropoda	Hexapoda	Insecta	Pterygota	Diptera	Nematocera	Chironomidae	Tanypodinae	Pentaneurini	Conchapelopia	Conchapelopia	120	1149	89	162.175	9.73742	6	Genus
Arthropoda	Hexapoda	Insecta	Pterygota	Diptera	Nematocera	Chironomidae	Tanypodinae	Pentaneurini	Guttipelopia	Guttipelopia	264	278	51	5.16605	5.57987	3	Genus
Arthropoda	Hexapoda	Insecta	Pterygota	Diptera	Nematocera	Chironomidae	Tanypodinae	Pentaneurini	Krenopelopia	Krenopelopia	1	0	1	200	0.109409	5	Genus
Arthropoda	Hexapoda	Insecta	Pterygota	Diptera	Nematocera	Chironomidae	Tanypodinae	Pentaneurini	Labrundinia	Labrundinia	729	713	153	2.21914	16.7396	2	Genus
Arthropoda	Hexapoda	Insecta	Pterygota	Diptera	Nematocera	Chironomidae	Tanypodinae	Pentaneurini	Labrundinia/Nilotanypus	Labrundinia/Nilotanypus	3	6	4	66.6667	0.437637	4	Genus
Arthropoda	Hexapoda	Insecta	Pterygota	Diptera	Nematocera	Chironomidae	Tanypodinae	Pentaneurini	Larsia	Larsia	709	663	101	6.70554	11.0503	3	Genus
Arthropoda	Hexapoda	Insecta	Pterygota	Diptera	Nematocera	Chironomidae	Tanypodinae	Pentaneurini	Monopelopia	Monopelopia	4	8	3	66.6667	0.328228	4	Genus
Arthropoda	Hexapoda	Insecta	Pterygota	Diptera	Nematocera	Chironomidae	Tanypodinae	Pentaneurini	Nilotanypus	Nilotanypus	52	48	35	8	3.82932	3	Genus
Arthropoda	Hexapoda	Insecta	Pterygota	Diptera	Nematocera	Chironomidae	Tanypodinae	Pentaneurini	Paramerina	Paramerina	52	65	15	22.2222	1.64114	3	Genus
Arthropoda	Hexapoda	Insecta	Pterygota	Diptera	Nematocera	Chironomidae	Tanypodinae	Pentaneurini	Paramerina/Zavrelimyia	Paramerina/Zavrelimyia	17	0	1	200	0.109409	5	Genus
Arthropoda	Hexapoda	Insecta	Pterygota	Diptera	Nematocera	Chironomidae	Tanypodinae	Pentaneurini	Pentaneura	Pentaneura	151	206	25	30.8123	2.73523	3	Genus
Arthropoda	Hexapoda	Insecta	Pterygota	Diptera	Nematocera	Chironomidae	Tanypodinae	Pentaneurini	Reomyia	Reomyia	1	2	1	66.6667	0.109409	4	Genus
Arthropoda	Hexapoda	Insecta	Pterygota	Diptera	Nematocera	Chironomidae	Tanypodinae	Pentaneurini	Rheopelopia	Rheopelopia	2	3	2	40	0.218818	3	Genus
Arthropoda	Hexapoda	Insecta	Pterygota	Diptera	Nematocera	Chironomidae	Tanypodinae	Pentaneurini	Telopelopia	Telopelopia	6	11	3	58.8235	0.328228	4	Genus
Arthropoda	Hexapoda	Insecta	Pterygota	Diptera	Nematocera	Chironomidae	Tanypodinae	Pentaneurini	Thienemannimyia genus gr.	Thienemannimyia genus gr.	1309	1247	237	4.85133	25.93	1	Genus
Arthropoda	Hexapoda	Insecta	Pterygota	Diptera	Nematocera	Chironomidae	Tanypodinae	Pentaneurini	Trissopelopia	Trissopelopia	48	72	26	40	2.84464	3	Genus
Arthropoda	Hexapoda	Insecta	Pterygota	Diptera	Nematocera	Chironomidae	Tanypodinae	Pentaneurini	Zavrelimyia	Zavrelimyia	394	428	92	8.27251	10.0656	3	Genus
Arthropoda	Hexapoda	Insecta	Pterygota	Diptera	Nematocera	Chironomidae	Tanypodinae	Pentaneurini		Pentaneurini	324	282	113	13.8614	12.3632	3	Tribe
Arthropoda	Hexapoda	Insecta	Pterygota	Diptera	Nematocera	Chironomidae	Tanypodinae	Procladiini	Djalmabatista	Djalmabatista	67	71	28	5.7971	3.06346	3	Genus
Arthropoda	Hexapoda	Insecta	Pterygota	Diptera	Nematocera	Chironomidae	Tanypodinae	Procladiini	Procladius	Procladius	3775	3723	317	1.38704	34.6827	1	Genus
Arthropoda	Hexapoda	Insecta	Pterygota	Diptera	Nematocera	Chironomidae	Tanypodinae	Tanypodini	Tanypus	Tanypus	864	854	96	1.16414	10.5033	3	Genus
Arthropoda	Hexapoda	Insecta	Pterygota	Diptera	Nematocera	Chironomidae	Tanypodinae			Tanypodinae	151	141	68	6.84932	7.43982	3	SubFamily
Arthropoda	Hexapoda	Insecta	Pterygota	Diptera	Nematocera	Chironomidae			Allocladius	Allocladius	2	5	2	85.7143	0.218818	5	Genus
Arthropoda	Hexapoda	Insecta	Pterygota	Diptera	Nematocera	Chironomidae			Tempisquitoneura	Tempisquitoneura	4	4	1	0	0.109409	3	Genus
Arthropoda	Hexapoda	Insecta	Pterygota	Diptera	Nematocera	Chironomidae				Chironomidae	1882	1697	102	10.3381	11.1597	3	Family
Arthropoda	Hexapoda	Insecta	Pterygota	Diptera	Nematocera	Culicidae	Anophelinae		Anopheles	Anopheles	5	5	4	0	0.437637	3	Genus
Arthropoda	Hexapoda	Insecta	Pterygota	Diptera	Nematocera	Culicidae	Culicinae	Culicini	Aedes	Aedes	1	0	1	200	0.109409	5	Genus
Arthropoda	Hexapoda	Insecta	Pterygota	Diptera	Nematocera	Culicidae	Culicinae	Culicini	Culex	Culex	1	5	3	133.333	0.328228	5	Genus
Arthropoda	Hexapoda	Insecta	Pterygota	Diptera	Nematocera	Culicidae			Aedes/Ochlerotatus	Aedes/Ochlerotatus	0	1	1	200	0.109409	5	Genus
Arthropoda	Hexapoda	Insecta	Pterygota	Diptera	Nematocera	Culicidae				Culicidae	9	3	4	100	0.437637	5	Family
Arthropoda	Hexapoda	Insecta	Pterygota	Diptera	Nematocera	Dixidae			Dixa	Dixa	18	21	13	15.3846	1.42232	3	Genus
Arthropoda	Hexapoda	Insecta	Pterygota	Diptera	Nematocera	Dixidae			Dixella	Dixella	70	71	17	1.41844	1.85996	3	Genus
Arthropoda	Hexapoda	Insecta	Pterygota	Diptera	Nematocera	Dixidae			Meringodixa	Meringodixa	1	1	1	0	0.109409	3	Genus
Arthropoda	Hexapoda	Insecta	Pterygota	Diptera	Nematocera	Dixidae				Dixidae	1	1	1	0	0.109409	3	Family
Arthropoda	Hexapoda	Insecta	Pterygota	Diptera	Nematocera	Nymphomyiidae			Nymphomyia	Nymphomyia	8	9	2	11.7647	0.218818	3	Genus
Arthropoda	Hexapoda	Insecta	Pterygota	Diptera	Nematocera	Psychodidae	Psychodinae		Pericoma	Pericoma	12	34	12	95.6522	1.31291	5	Genus
Arthropoda	Hexapoda	Insecta	Pterygota	Diptera	Nematocera	Psychodidae	Psychodinae		Pericoma/Telmatoscopus	Pericoma/Telmatoscopus	134	116	17	14.4	1.85996	3	Genus
Arthropoda	Hexapoda	Insecta	Pterygota	Diptera	Nematocera	Psychodidae	Psychodinae		Psychoda	Psychoda	8	8	5	0	0.547046	3	Genus
Arthropoda	Hexapoda	Insecta	Pterygota	Diptera	Nematocera	Psychodidae	Psychodinae			Psychodidae	25	21	4	17.3913	0.437637	3	Family
Arthropoda	Hexapoda	Insecta	Pterygota	Diptera	Nematocera	Ptychopteridae	Bittacomorphinae		Bittacomorpha	Bittacomorpha	4	6	4	40	0.437637	3	Genus
Arthropoda	Hexapoda	Insecta	Pterygota	Diptera	Nematocera	Ptychopteridae	Ptychopterinae		Ptychoptera	Ptychoptera	8	7	6	13.3333	0.656455	3	Genus
Arthropoda	Hexapoda	Insecta	Pterygota	Diptera	Nematocera	Ptychopteridae				Ptychopteridae	2	0	1	200	0.109409	5	Family
Arthropoda	Hexapoda	Insecta	Pterygota	Diptera	Nematocera	Sciaridae				Sciaridae	2	3	2	40	0.218818	3	Family
Arthropoda	Hexapoda	Insecta	Pterygota	Diptera	Nematocera	Simuliidae	Simuliinae	Prosimuliini	Prosimulium	Prosimulium	1363	1363	95	0	10.3939	3	Genus
Arthropoda	Hexapoda	Insecta	Pterygota	Diptera	Nematocera	Simuliidae	Simuliinae	Prosimuliini	Stegopterna	Stegopterna	449	432	37	3.85925	4.04814	3	Genus
Arthropoda	Hexapoda	Insecta	Pterygota	Diptera	Nematocera	Simuliidae	Simuliinae	Simuliini	Simulium	Simulium	2216	2617	198	16.5942	21.663	2	Genus
Arthropoda	Hexapoda	Insecta	Pterygota	Diptera	Nematocera	Simuliidae			Helodon	Helodon	0	42	1	200	0.109409	5	Genus
Arthropoda	Hexapoda	Insecta	Pterygota	Diptera	Nematocera	Simuliidae				Simuliidae	1673	1226	114	30.8382	12.4726	3	Family
Arthropoda	Hexapoda	Insecta	Pterygota	Diptera	Nematocera	Thaumaleidae				Thaumaleidae	0	1	1	200	0.109409	5	Family
Arthropoda	Hexapoda	Insecta	Pterygota	Diptera	Nematocera	Tipulidae	Limoniinae	Eriopterini	Cryptolabis	Cryptolabis	32	33	8	3.07692	0.875274	3	Genus
Arthropoda	Hexapoda	Insecta	Pterygota	Diptera	Nematocera	Tipulidae	Limoniinae	Eriopterini	Erioptera	Erioptera	36	44	15	20	1.64114	3	Genus
Arthropoda	Hexapoda	Insecta	Pterygota	Diptera	Nematocera	Tipulidae	Limoniinae	Eriopterini	Gonomyia	Gonomyia	37	30	17	20.8955	1.85996	3	Genus
Arthropoda	Hexapoda	Insecta	Pterygota	Diptera	Nematocera	Tipulidae	Limoniinae	Eriopterini	Hesperoconopa	Hesperoconopa	1	1	1	0	0.109409	3	Genus
Arthropoda	Hexapoda	Insecta	Pterygota	Diptera	Nematocera	Tipulidae	Limoniinae	Eriopterini	Molophilus	Molophilus	2	4	3	66.6667	0.328228	4	Genus
Arthropoda	Hexapoda	Insecta	Pterygota	Diptera	Nematocera	Tipulidae	Limoniinae	Eriopterini	Ormosia	Ormosia	16	12	10	28.5714	1.09409	3	Genus
Arthropoda	Hexapoda	Insecta	Pterygota	Diptera	Nematocera	Tipulidae	Limoniinae	Eriopterini	Rhabdomastix	Rhabdomastix	0	1	1	200	0.109409	5	Genus
Arthropoda	Hexapoda	Insecta	Pterygota	Diptera	Nematocera	Tipulidae	Limoniinae	Eriopterini		Eriopterini	1	0	1	200	0.109409	5	Tribe
Arthropoda	Hexapoda	Insecta	Pterygota	Diptera	Nematocera	Tipulidae	Limoniinae	Hexatomini	Hexatoma	Hexatoma	253	235	104	7.37705	11.3786	3	Genus
Arthropoda	Hexapoda	Insecta	Pterygota	Diptera	Nematocera	Tipulidae	Limoniinae	Hexatomini	Pilaria	Pilaria	15	30	17	66.6667	1.85996	4	Genus
Arthropoda	Hexapoda	Insecta	Pterygota	Diptera	Nematocera	Tipulidae	Limoniinae	Hexatomini	Pseudolimnophila	Pseudolimnophila	89	77	37	14.4578	4.04814	3	Genus
Arthropoda	Hexapoda	Insecta	Pterygota	Diptera	Nematocera	Tipulidae	Limoniinae	Limoniini	Antocha	Antocha	278	271	81	2.55009	8.86214	3	Genus
Arthropoda	Hexapoda	Insecta	Pterygota	Diptera	Nematocera	Tipulidae	Limoniinae	Limoniini	Helius	Helius	3	3	3	0	0.328228	3	Genus
Arthropoda	Hexapoda	Insecta	Pterygota	Diptera	Nematocera	Tipulidae	Limoniinae	Limoniini	Limonia	Limonia	12	17	8	34.4828	0.875274	3	Genus
Arthropoda	Hexapoda	Insecta	Pterygota	Diptera	Nematocera	Tipulidae	Limoniinae	Pediciini	Dicranota	Dicranota	136	141	62	3.61011	6.78337	3	Genus
Arthropoda	Hexapoda	Insecta	Pterygota	Diptera	Nematocera	Tipulidae	Limoniinae	Pediciini	Pedicia	Pedicia	0	1	1	200	0.109409	5	Genus
Arthropoda	Hexapoda	Insecta	Pterygota	Diptera	Nematocera	Tipulidae	Limoniinae		Limnophila	Limnophila	17	21	11	21.0526	1.2035	3	Genus
Arthropoda	Hexapoda	Insecta	Pterygota	Diptera	Nematocera	Tipulidae	Limoniinae			Limoniinae	6	2	4	100	0.437637	5	SubFamily
Arthropoda	Hexapoda	Insecta	Pterygota	Diptera	Nematocera	Tipulidae	Tipulinae		Tipula	Tipula	261	262	130	0.382409	14.2232	2	Genus
Arthropoda	Hexapoda	Insecta	Pterygota	Diptera	Nematocera	Tipulidae				Tipulidae	51	51	35	0	3.82932	3	Family
Arthropoda	Hexapoda	Insecta	Pterygota	Diptera	Nematocera					Nematocera	0	4	1	200	0.109409	5	SubOrder
Arthropoda	Hexapoda	Insecta	Pterygota	Diptera	Tipuloidea	Limoniidae			Ellipteroides	Ellipteroides	1	0	1	200	0.109409	5	Genus
Arthropoda	Hexapoda	Insecta	Pterygota	Diptera		Blephariceridae				Blephariceridae	1	0	1	200	0.109409	5	Family
Arthropoda	Hexapoda	Insecta	Pterygota	Diptera		Ceratopogonidae			Alluaudomyia	Alluaudomyia	1	1	1	0	0.109409	3	Genus
Arthropoda	Hexapoda	Insecta	Pterygota	Diptera		Ceratopogonidae			Bezzia/Probezzia	Bezzia/Probezzia	12	11	2	8.69565	0.218818	3	Genus
Arthropoda	Hexapoda	Insecta	Pterygota	Diptera		Ceratopogonidae			Monohelea	Monohelea	2	0	1	200	0.109409	5	Genus
Arthropoda	Hexapoda	Insecta	Pterygota	Diptera		Ceratopogonidae			Nilobezzia	Nilobezzia	0	2	1	200	0.109409	5	Genus
Arthropoda	Hexapoda	Insecta	Pterygota	Diptera		Ceratopogonidae			Palpomyia	Palpomyia	18	0	2	200	0.218818	5	Genus
Arthropoda	Hexapoda	Insecta	Pterygota	Diptera		Chaoboridae				Chaoboridae	1	0	1	200	0.109409	5	Family
Arthropoda	Hexapoda	Insecta	Pterygota	Diptera		Chironomidae	Chironominae	Chironomini	Phaenopsectra/Tribelos	Phaenopsectra/Tribelos	3	4	3	28.5714	0.328228	3	Genus
Arthropoda	Hexapoda	Insecta	Pterygota	Diptera		Chironomidae	Chironominae	Tanytarsini	Zavrelia	Zavrelia	1	0	1	200	0.109409	5	Genus
Arthropoda	Hexapoda	Insecta	Pterygota	Diptera		Chironomidae	Diamesinae	Protanypini	Protanypus	Protanypus	4	4	2	0	0.218818	3	Genus
Arthropoda	Hexapoda	Insecta	Pterygota	Diptera		Chironomidae	Orthocladiinae	Orthocladiini		Orthocladiini	4	41	8	164.444	0.875274	5	Tribe
Arthropoda	Hexapoda	Insecta	Pterygota	Diptera		Chironomidae	Orthocladiinae		Georthocladius	Georthocladius	0	3	1	200	0.109409	5	Genus
Arthropoda	Hexapoda	Insecta	Pterygota	Diptera		Chironomidae	Orthocladiinae		Mesocricotopus	Mesocricotopus	1	0	1	200	0.109409	5	Genus
Arthropoda	Hexapoda	Insecta	Pterygota	Diptera		Chironomidae	Orthocladiinae		Parasmittia	Parasmittia	3	0	1	200	0.109409	5	Genus
Arthropoda	Hexapoda	Insecta	Pterygota	Diptera		Chironomidae		Chironomini	Chernovskiia	Chernovskiia	23	25	5	8.33333	0.547046	3	Genus
Arthropoda	Hexapoda	Insecta	Pterygota	Diptera		Chironomidae			Acamptocladius	Acamptocladius	2	1	2	66.6667	0.218818	4	Genus
Arthropoda	Hexapoda	Insecta	Pterygota	Diptera		Chironomidae			Bryophaenocladius	Bryophaenocladius	3	0	1	200	0.109409	5	Genus
Arthropoda	Hexapoda	Insecta	Pterygota	Diptera		Chironomidae			Conchapelopia genus grp.	Conchapelopia genus grp.	1	5	1	133.333	0.109409	5	Genus
Arthropoda	Hexapoda	Insecta	Pterygota	Diptera		Chironomidae			Euryhapsis	Euryhapsis	0	1	1	200	0.109409	5	Genus
Arthropoda	Hexapoda	Insecta	Pterygota	Diptera		Chironomidae			Meropelopia	Meropelopia	1	4	2	120	0.218818	5	Genus
Arthropoda	Hexapoda	Insecta	Pterygota	Diptera		Chironomidae			Nimbocera	Nimbocera	1	0	1	200	0.109409	5	Genus
Arthropoda	Hexapoda	Insecta	Pterygota	Diptera		Chironomidae			Thienemannimyia	Thienemannimyia	924	580	155	45.7447	16.9584	6	Genus
Arthropoda	Hexapoda	Insecta	Pterygota	Diptera		Empididae			Clinocera/Oreogeton/Wiedemannia	Clinocera/Oreogeton/Wiedemannia	0	1	1	200	0.109409	5	Genus
Arthropoda	Hexapoda	Insecta	Pterygota	Diptera		Ephydridae			Lemnophila	Lemnophila	0	1	1	200	0.109409	5	Genus
Arthropoda	Hexapoda	Insecta	Pterygota	Diptera		Mycetophilidae				Mycetophilidae	0	1	1	200	0.109409	5	Family
Arthropoda	Hexapoda	Insecta	Pterygota	Diptera		Phoridae				Phoridae	3	0	1	200	0.109409	5	Family
Arthropoda	Hexapoda	Insecta	Pterygota	Diptera		Simuliidae	Simuliinae	Prosimuliini	Cnephia	Cnephia	4	4	2	0	0.218818	3	Genus
Arthropoda	Hexapoda	Insecta	Pterygota	Diptera		Syrphidae				Syrphidae	1	0	1	200	0.109409	5	Family
Arthropoda	Hexapoda	Insecta	Pterygota	Diptera		Tanyderidae			Protoplasa	Protoplasa	4	4	2	0	0.218818	3	Genus
Arthropoda	Hexapoda	Insecta	Pterygota	Diptera		Tipulidae			Orimarga	Orimarga	1	1	1	0	0.109409	3	Genus
Arthropoda	Hexapoda	Insecta	Pterygota	Diptera		Trichoceridae				Trichoceridae	0	1	1	200	0.109409	5	Family
Arthropoda	Hexapoda	Insecta	Pterygota	Ephemeroptera		Neoephemeridae			Neoephemera	Neoephemera	5	3	4	50	0.437637	3	Genus
Arthropoda	Hexapoda	Insecta	Pterygota	Ephemeroptera	Carapacea	Baetiscidae			Baetisca	Baetisca	82	79	32	3.72671	3.50109	3	Genus
Arthropoda	Hexapoda	Insecta	Pterygota	Ephemeroptera	Furcatergalia	Caenidae	Brachycercinae	Brachycercini	Brachycercus	Brachycercus	35	32	11	8.95522	1.2035	3	Genus
Arthropoda	Hexapoda	Insecta	Pterygota	Ephemeroptera	Furcatergalia	Caenidae	Brachycercinae	Cercobrachini	Cercobrachys	Cercobrachys	21	16	5	27.027	0.547046	3	Genus
Arthropoda	Hexapoda	Insecta	Pterygota	Ephemeroptera	Furcatergalia	Caenidae	Brachycercinae	Cercobrachini	Susperatus	Susperatus	1	1	1	0	0.109409	3	Genus
Arthropoda	Hexapoda	Insecta	Pterygota	Ephemeroptera	Furcatergalia	Caenidae	Brachycercinae	Sparbarini	Sparbarus	Sparbarus	43	33	5	26.3158	0.547046	3	Genus
Arthropoda	Hexapoda	Insecta	Pterygota	Ephemeroptera	Furcatergalia	Caenidae	Brachycercinae			Brachycercinae	5	2	2	85.7143	0.218818	5	SubFamily
Arthropoda	Hexapoda	Insecta	Pterygota	Ephemeroptera	Furcatergalia	Caenidae	Caeninae		Amercaenis	Amercaenis	28	28	1	0	0.109409	3	Genus
Arthropoda	Hexapoda	Insecta	Pterygota	Ephemeroptera	Furcatergalia	Caenidae	Caeninae		Caenis	Caenis	16630	16562	437	0.409737	47.8118	1	Genus
Arthropoda	Hexapoda	Insecta	Pterygota	Ephemeroptera	Furcatergalia	Caenoidea			Caenidae	Caenidae	10	5	4	66.6667	0.437637	4	Genus
Arthropoda	Hexapoda	Insecta	Pterygota	Ephemeroptera	Furcatergalia	Ephemerellidae			Attenella	Attenella	28	32	8	13.3333	0.875274	3	Genus
Arthropoda	Hexapoda	Insecta	Pterygota	Ephemeroptera	Furcatergalia	Ephemerellidae			Caudatella	Caudatella	7	8	3	13.3333	0.328228	3	Genus
Arthropoda	Hexapoda	Insecta	Pterygota	Ephemeroptera	Furcatergalia	Ephemerellidae			Dannella	Dannella	20	17	4	16.2162	0.437637	3	Genus
Arthropoda	Hexapoda	Insecta	Pterygota	Ephemeroptera	Furcatergalia	Ephemerellidae			Drunella	Drunella	268	281	41	4.73588	4.48578	3	Genus
Arthropoda	Hexapoda	Insecta	Pterygota	Ephemeroptera	Furcatergalia	Ephemerellidae			Ephemerella	Ephemerella	1707	1779	130	4.13081	14.2232	2	Genus
Arthropoda	Hexapoda	Insecta	Pterygota	Ephemeroptera	Furcatergalia	Ephemerellidae			Eurylophella	Eurylophella	593	603	129	1.67224	14.1138	2	Genus
Arthropoda	Hexapoda	Insecta	Pterygota	Ephemeroptera	Furcatergalia	Ephemerellidae			Matriella	Matriella	0	23	1	200	0.109409	5	Genus
Arthropoda	Hexapoda	Insecta	Pterygota	Ephemeroptera	Furcatergalia	Ephemerellidae			Serratella	Serratella	407	401	33	1.48515	3.6105	3	Genus
Arthropoda	Hexapoda	Insecta	Pterygota	Ephemeroptera	Furcatergalia	Ephemerellidae			Teloganopsis	Teloganopsis	57	101	15	55.6962	1.64114	4	Genus
Arthropoda	Hexapoda	Insecta	Pterygota	Ephemeroptera	Furcatergalia	Ephemerellidae			Timpanoga	Timpanoga	5	5	2	0	0.218818	3	Genus
Arthropoda	Hexapoda	Insecta	Pterygota	Ephemeroptera	Furcatergalia	Ephemerellidae				Ephemerellidae	413	245	54	51.0638	5.9081	3	Family
Arthropoda	Hexapoda	Insecta	Pterygota	Ephemeroptera	Furcatergalia	Ephemeridae			Ephemera	Ephemera	88	84	28	4.65116	3.06346	3	Genus
Arthropoda	Hexapoda	Insecta	Pterygota	Ephemeroptera	Furcatergalia	Ephemeridae			Hexagenia	Hexagenia	259	284	74	9.2081	8.09628	3	Genus
Arthropoda	Hexapoda	Insecta	Pterygota	Ephemeroptera	Furcatergalia	Ephemeridae				Ephemeridae	38	2	7	180	0.765864	5	Family
Arthropoda	Hexapoda	Insecta	Pterygota	Ephemeroptera	Furcatergalia	Leptohyphidae			Asioplax	Asioplax	34	49	3	36.1446	0.328228	3	Genus
Arthropoda	Hexapoda	Insecta	Pterygota	Ephemeroptera	Furcatergalia	Leptohyphidae			Leptohyphes	Leptohyphes	5	3	2	50	0.218818	3	Genus
Arthropoda	Hexapoda	Insecta	Pterygota	Ephemeroptera	Furcatergalia	Leptohyphidae			Tricorythodes	Tricorythodes	3961	4001	112	1.00477	12.2538	3	Genus
Arthropoda	Hexapoda	Insecta	Pterygota	Ephemeroptera	Furcatergalia	Leptohyphidae			Vacupernius	Vacupernius	3	6	1	66.6667	0.109409	4	Genus
Arthropoda	Hexapoda	Insecta	Pterygota	Ephemeroptera	Furcatergalia	Leptohyphidae				Leptohyphidae	218	184	8	16.9154	0.875274	3	Family
Arthropoda	Hexapoda	Insecta	Pterygota	Ephemeroptera	Furcatergalia	Leptophlebiidae			Choroterpes	Choroterpes	122	95	11	24.8848	1.2035	3	Genus
Arthropoda	Hexapoda	Insecta	Pterygota	Ephemeroptera	Furcatergalia	Leptophlebiidae			Leptophlebia	Leptophlebia	99	99	24	0	2.62582	3	Genus
Arthropoda	Hexapoda	Insecta	Pterygota	Ephemeroptera	Furcatergalia	Leptophlebiidae			Neochoroterpes	Neochoroterpes	5	4	1	22.2222	0.109409	3	Genus
Arthropoda	Hexapoda	Insecta	Pterygota	Ephemeroptera	Furcatergalia	Leptophlebiidae			Neoleptophlebia	Neoleptophlebia	34	37	4	8.4507	0.437637	3	Genus
Arthropoda	Hexapoda	Insecta	Pterygota	Ephemeroptera	Furcatergalia	Leptophlebiidae			Paraleptophlebia	Paraleptophlebia	427	289	45	38.5475	4.92341	3	Genus
Arthropoda	Hexapoda	Insecta	Pterygota	Ephemeroptera	Furcatergalia	Leptophlebiidae			Thraulodes	Thraulodes	16	0	1	200	0.109409	5	Genus
Arthropoda	Hexapoda	Insecta	Pterygota	Ephemeroptera	Furcatergalia	Leptophlebiidae			Traverella	Traverella	28	27	3	3.63636	0.328228	3	Genus
Arthropoda	Hexapoda	Insecta	Pterygota	Ephemeroptera	Furcatergalia	Leptophlebiidae				Leptophlebiidae	1187	1369	191	14.241	20.8972	2	Family
Arthropoda	Hexapoda	Insecta	Pterygota	Ephemeroptera	Furcatergalia	Polymitarcyidae			Ephoron	Ephoron	56	67	11	17.8862	1.2035	3	Genus
Arthropoda	Hexapoda	Insecta	Pterygota	Ephemeroptera	Furcatergalia	Potamanthidae			Anthopotamus	Anthopotamus	282	283	19	0.353982	2.07877	3	Genus
Arthropoda	Hexapoda	Insecta	Pterygota	Ephemeroptera	Pisciforma	Ameletidae			Ameletus	Ameletus	393	392	52	0.254777	5.68928	3	Genus
Arthropoda	Hexapoda	Insecta	Pterygota	Ephemeroptera	Pisciforma	Baetidae			Acentrella	Acentrella	655	636	53	2.94345	5.79869	3	Genus
Arthropoda	Hexapoda	Insecta	Pterygota	Ephemeroptera	Pisciforma	Baetidae			Acerpenna	Acerpenna	633	636	108	0.472813	11.8162	3	Genus
Arthropoda	Hexapoda	Insecta	Pterygota	Ephemeroptera	Pisciforma	Baetidae			Americabaetis	Americabaetis	0	1	1	200	0.109409	5	Genus
Arthropoda	Hexapoda	Insecta	Pterygota	Ephemeroptera	Pisciforma	Baetidae			Anafroptilum	Anafroptilum	40	55	15	31.5789	1.64114	3	Genus
Arthropoda	Hexapoda	Insecta	Pterygota	Ephemeroptera	Pisciforma	Baetidae			Apobaetis	Apobaetis	4	0	1	200	0.109409	5	Genus
Arthropoda	Hexapoda	Insecta	Pterygota	Ephemeroptera	Pisciforma	Baetidae			Baetis	Baetis	4221	3999	186	5.40146	20.3501	2	Genus
Arthropoda	Hexapoda	Insecta	Pterygota	Ephemeroptera	Pisciforma	Baetidae			Baetodes	Baetodes	3	4	1	28.5714	0.109409	3	Genus
Arthropoda	Hexapoda	Insecta	Pterygota	Ephemeroptera	Pisciforma	Baetidae			Callibaetis	Callibaetis	1557	1564	124	0.448574	13.5667	3	Genus
Arthropoda	Hexapoda	Insecta	Pterygota	Ephemeroptera	Pisciforma	Baetidae			Camelobaetidius	Camelobaetidius	29	29	4	0	0.437637	3	Genus
Arthropoda	Hexapoda	Insecta	Pterygota	Ephemeroptera	Pisciforma	Baetidae			Centroptilum	Centroptilum	295	242	45	19.7393	4.92341	3	Genus
Arthropoda	Hexapoda	Insecta	Pterygota	Ephemeroptera	Pisciforma	Baetidae			Centroptilum/Procloeon	Centroptilum/Procloeon	25	109	16	125.373	1.75055	5	Genus
Arthropoda	Hexapoda	Insecta	Pterygota	Ephemeroptera	Pisciforma	Baetidae			Cloeon	Cloeon	2	4	3	66.6667	0.328228	4	Genus
Arthropoda	Hexapoda	Insecta	Pterygota	Ephemeroptera	Pisciforma	Baetidae			Diphetor	Diphetor	451	508	46	11.8874	5.03282	3	Genus
Arthropoda	Hexapoda	Insecta	Pterygota	Ephemeroptera	Pisciforma	Baetidae			Diphetor/Acerpenna	Diphetor/Acerpenna	0	4	2	200	0.218818	5	Genus
Arthropoda	Hexapoda	Insecta	Pterygota	Ephemeroptera	Pisciforma	Baetidae			Fallceon	Fallceon	388	377	23	2.87582	2.51641	3	Genus
Arthropoda	Hexapoda	Insecta	Pterygota	Ephemeroptera	Pisciforma	Baetidae			Heterocloeon	Heterocloeon	41	33	8	21.6216	0.875274	3	Genus
Arthropoda	Hexapoda	Insecta	Pterygota	Ephemeroptera	Pisciforma	Baetidae			Iswaeon	Iswaeon	12	7	4	52.6316	0.437637	3	Genus
Arthropoda	Hexapoda	Insecta	Pterygota	Ephemeroptera	Pisciforma	Baetidae			Labiobaetis	Labiobaetis	67	65	15	3.0303	1.64114	3	Genus
Arthropoda	Hexapoda	Insecta	Pterygota	Ephemeroptera	Pisciforma	Baetidae			Paracloeodes	Paracloeodes	127	132	16	3.861	1.75055	3	Genus
Arthropoda	Hexapoda	Insecta	Pterygota	Ephemeroptera	Pisciforma	Baetidae			Plauditus	Plauditus	245	286	42	15.4426	4.59519	3	Genus
Arthropoda	Hexapoda	Insecta	Pterygota	Ephemeroptera	Pisciforma	Baetidae			Procloeon	Procloeon	252	259	60	2.73973	6.56455	3	Genus
Arthropoda	Hexapoda	Insecta	Pterygota	Ephemeroptera	Pisciforma	Baetidae			Pseudocentroptiloides	Pseudocentroptiloides	5	3	2	50	0.218818	3	Genus
Arthropoda	Hexapoda	Insecta	Pterygota	Ephemeroptera	Pisciforma	Baetidae			Pseudocloeon	Pseudocloeon	720	711	22	1.25786	2.407	3	Genus
Arthropoda	Hexapoda	Insecta	Pterygota	Ephemeroptera	Pisciforma	Baetidae			Waynokiops	Waynokiops	1	0	1	200	0.109409	5	Genus
Arthropoda	Hexapoda	Insecta	Pterygota	Ephemeroptera	Pisciforma	Baetidae				Baetidae	998	1005	144	0.698952	15.7549	2	Family
Arthropoda	Hexapoda	Insecta	Pterygota	Ephemeroptera	Pisciforma	Heptageniidae			Cinygma	Cinygma	1	1	1	0	0.109409	3	Genus
Arthropoda	Hexapoda	Insecta	Pterygota	Ephemeroptera	Pisciforma	Heptageniidae			Cinygmula	Cinygmula	325	331	27	1.82927	2.95405	3	Genus
Arthropoda	Hexapoda	Insecta	Pterygota	Ephemeroptera	Pisciforma	Heptageniidae			Ecdyonurus	Ecdyonurus	12	5	3	82.3529	0.328228	4	Genus
Arthropoda	Hexapoda	Insecta	Pterygota	Ephemeroptera	Pisciforma	Heptageniidae			Epeorus	Epeorus	859	857	82	0.2331	8.97155	3	Genus
Arthropoda	Hexapoda	Insecta	Pterygota	Ephemeroptera	Pisciforma	Heptageniidae			Heptagenia	Heptagenia	87	78	9	10.9091	0.984683	3	Genus
Arthropoda	Hexapoda	Insecta	Pterygota	Ephemeroptera	Pisciforma	Heptageniidae			Ironodes	Ironodes	10	10	2	0	0.218818	3	Genus
Arthropoda	Hexapoda	Insecta	Pterygota	Ephemeroptera	Pisciforma	Heptageniidae			Leucrocuta	Leucrocuta	428	464	50	8.07175	5.47046	3	Genus
Arthropoda	Hexapoda	Insecta	Pterygota	Ephemeroptera	Pisciforma	Heptageniidae			Leucrocuta/Nixe	Leucrocuta/Nixe	6	137	13	183.217	1.42232	5	Genus
Arthropoda	Hexapoda	Insecta	Pterygota	Ephemeroptera	Pisciforma	Heptageniidae			Maccaffertium	Maccaffertium	1377	1319	180	4.30267	19.6937	2	Genus
Arthropoda	Hexapoda	Insecta	Pterygota	Ephemeroptera	Pisciforma	Heptageniidae			Nixe	Nixe	104	4	3	185.185	0.328228	5	Genus
Arthropoda	Hexapoda	Insecta	Pterygota	Ephemeroptera	Pisciforma	Heptageniidae			Rhithrogena	Rhithrogena	165	147	18	11.5385	1.96937	3	Genus
Arthropoda	Hexapoda	Insecta	Pterygota	Ephemeroptera	Pisciforma	Heptageniidae			Stenacron	Stenacron	480	416	103	14.2857	11.2691	3	Genus
Arthropoda	Hexapoda	Insecta	Pterygota	Ephemeroptera	Pisciforma	Heptageniidae			Stenonema	Stenonema	1336	1483	120	10.4292	13.1291	3	Genus
Arthropoda	Hexapoda	Insecta	Pterygota	Ephemeroptera	Pisciforma	Heptageniidae				Heptageniidae	1365	1226	203	10.7294	22.2101	2	Family
Arthropoda	Hexapoda	Insecta	Pterygota	Ephemeroptera	Pisciforma	Heptagenioidea			Heptagenia/Stenacron	Heptagenia/Stenacron	0	9	1	200	0.109409	5	Genus
Arthropoda	Hexapoda	Insecta	Pterygota	Ephemeroptera	Pisciforma	Isonychiidae			Isonychia	Isonychia	635	638	105	0.471328	11.488	3	Genus
Arthropoda	Hexapoda	Insecta	Pterygota	Ephemeroptera	Pisciforma	Oligoneuriidae			Homoeoneuria	Homoeoneuria	2	1	1	66.6667	0.109409	4	Genus
Arthropoda	Hexapoda	Insecta	Pterygota	Ephemeroptera	Pisciforma	Siphlonuridae			Siphlonurus	Siphlonurus	9	26	8	97.1429	0.875274	5	Genus
Arthropoda	Hexapoda	Insecta	Pterygota	Ephemeroptera	Pisciforma	Siphlonuridae				Siphlonuridae	4	2	2	66.6667	0.218818	4	Family
Arthropoda	Hexapoda	Insecta	Pterygota	Ephemeroptera		Baetidae			Procloeon/Centroptilum	Procloeon/Centroptilum	4	2	2	66.6667	0.218818	4	Genus
Arthropoda	Hexapoda	Insecta	Pterygota	Ephemeroptera		Caenidae/Leptohyphidae			Caenis/Tricorythodes	Caenis/Tricorythodes	2	0	1	200	0.109409	5	Genus
Arthropoda	Hexapoda	Insecta	Pterygota	Ephemeroptera		Ephemerellidae			Penelomax	Penelomax	5	8	2	46.1538	0.218818	3	Genus
Arthropoda	Hexapoda	Insecta	Pterygota	Ephemeroptera		Ephemerellidae			Serratella/Teloganopsis	Serratella/Teloganopsis	1	1	1	0	0.109409	3	Genus
Arthropoda	Hexapoda	Insecta	Pterygota	Ephemeroptera		Leptophlebiidae			Habrophlebiodes	Habrophlebiodes	2	0	1	200	0.109409	5	Genus
Arthropoda	Hexapoda	Insecta	Pterygota	Ephemeroptera		Metretopodidae			Siphloplectron	Siphloplectron	1	1	1	0	0.109409	3	Genus
Arthropoda	Hexapoda	Insecta	Pterygota	Ephemeroptera		Polymitarcyidae			Tortopus	Tortopus	0	1	1	200	0.109409	5	Genus
Arthropoda	Hexapoda	Insecta	Pterygota	Ephemeroptera						Ephemeroptera	53	26	13	68.3544	1.42232	4	Order
Arthropoda	Hexapoda	Insecta	Pterygota	Hemiptera	Heteroptera	Belostomatidae	Belostomatinae		Belostoma	Belostoma	4	8	6	66.6667	0.656455	4	Genus
Arthropoda	Hexapoda	Insecta	Pterygota	Hemiptera	Heteroptera	Belostomatidae				Belostomatidae	8	4	6	66.6667	0.656455	4	Family
Arthropoda	Hexapoda	Insecta	Pterygota	Hemiptera	Heteroptera	Corixidae	Corixinae		Palmacorixa	Palmacorixa	14	16	7	13.3333	0.765864	3	Genus
Arthropoda	Hexapoda	Insecta	Pterygota	Hemiptera	Heteroptera	Corixidae	Corixinae		Sigara	Sigara	11	12	5	8.69565	0.547046	3	Genus
Arthropoda	Hexapoda	Insecta	Pterygota	Hemiptera	Heteroptera	Corixidae	Corixinae		Trichocorixa	Trichocorixa	255	253	13	0.787402	1.42232	3	Genus
Arthropoda	Hexapoda	Insecta	Pterygota	Hemiptera	Heteroptera	Corixidae				Corixidae	2427	2437	45	0.411184	4.92341	3	Family
Arthropoda	Hexapoda	Insecta	Pterygota	Hemiptera	Heteroptera	Naucoridae	Ambrysinae		Ambrysus	Ambrysus	2	1	2	66.6667	0.218818	4	Genus
Arthropoda	Hexapoda	Insecta	Pterygota	Hemiptera	Heteroptera	Naucoridae	Naucorinae		Pelocoris	Pelocoris	4	5	4	22.2222	0.437637	3	Genus
Arthropoda	Hexapoda	Insecta	Pterygota	Hemiptera	Heteroptera	Nepidae	Ranatrinae		Ranatra	Ranatra	7	7	5	0	0.547046	3	Genus
Arthropoda	Hexapoda	Insecta	Pterygota	Hemiptera	Heteroptera	Veliidae	Microveliinae		Microvelia	Microvelia	0	2	1	200	0.109409	5	Genus
Arthropoda	Hexapoda	Insecta	Pterygota	Hemiptera	Heteroptera	Veliidae	Rhagoveliinae		Rhagovelia	Rhagovelia	1	0	1	200	0.109409	5	Genus
Arthropoda	Hexapoda	Insecta	Pterygota	Hemiptera	Heteroptera	Veliidae				Veliidae	2	0	1	200	0.109409	5	Family
Arthropoda	Hexapoda	Insecta	Pterygota	Hemiptera		Belostomatidae	Belostomatinae		Lethocerus	Lethocerus	2	2	2	0	0.218818	3	Genus
Arthropoda	Hexapoda	Insecta	Pterygota	Hemiptera		Gerridae	Gerinae		Gerris	Gerris	1	1	1	0	0.109409	3	Genus
Arthropoda	Hexapoda	Insecta	Pterygota	Hemiptera		Pleidae			Neoplea	Neoplea	27	23	6	16	0.656455	3	Genus
Arthropoda	Hexapoda	Insecta	Pterygota	Lepidoptera		Crambidae	Nymphulinae	Acentropini	Acentria	Acentria	6	26	3	125	0.328228	5	Genus
Arthropoda	Hexapoda	Insecta	Pterygota	Lepidoptera		Crambidae	Nymphulinae	Acentropini	Eoparargyractis	Eoparargyractis	4	4	2	0	0.218818	3	Genus
Arthropoda	Hexapoda	Insecta	Pterygota	Lepidoptera		Crambidae	Nymphulinae	Argyractini	Petrophila	Petrophila	24	26	14	8	1.53173	3	Genus
Arthropoda	Hexapoda	Insecta	Pterygota	Lepidoptera		Crambidae	Nymphulinae	Nymphulini	Elophila	Elophila	0	2	1	200	0.109409	5	Genus
Arthropoda	Hexapoda	Insecta	Pterygota	Lepidoptera		Crambidae	Nymphulinae	Nymphulini	Parapoynx	Parapoynx	11	5	7	75	0.765864	4	Genus
Arthropoda	Hexapoda	Insecta	Pterygota	Lepidoptera		Crambidae	Nymphulinae	Nymphulini	Synclita	Synclita	0	17	1	200	0.109409	5	Genus
Arthropoda	Hexapoda	Insecta	Pterygota	Lepidoptera		Crambidae			Crambus	Crambus	0	1	1	200	0.109409	5	Genus
Arthropoda	Hexapoda	Insecta	Pterygota	Lepidoptera		Crambidae				Crambidae	5	3	4	50	0.437637	3	Family
Arthropoda	Hexapoda	Insecta	Pterygota	Lepidoptera		Noctuidae				Noctuidae	10	9	7	10.5263	0.765864	3	Family
Arthropoda	Hexapoda	Insecta	Pterygota	Lepidoptera						Lepidoptera	87	46	32	61.6541	3.50109	4	Order
Arthropoda	Hexapoda	Insecta	Pterygota	Megaloptera		Corydalidae	Chauliodinae		Chauliodes	Chauliodes	4	5	5	22.2222	0.547046	3	Genus
Arthropoda	Hexapoda	Insecta	Pterygota	Megaloptera		Corydalidae	Chauliodinae		Nigronia	Nigronia	162	169	67	4.22961	7.33042	3	Genus
Arthropoda	Hexapoda	Insecta	Pterygota	Megaloptera		Corydalidae	Corydalinae		Corydalus	Corydalus	53	53	30	0	3.28228	3	Genus
Arthropoda	Hexapoda	Insecta	Pterygota	Megaloptera		Corydalidae				Corydalidae	8	2	4	120	0.437637	5	Family
Arthropoda	Hexapoda	Insecta	Pterygota	Megaloptera		Sialidae			Sialis	Sialis	215	210	91	2.35294	9.95624	3	Genus
Arthropoda	Hexapoda	Insecta	Pterygota	Megaloptera		Sialidae				Sisyridae	3	3	2	0	0.218818	3	Family
Arthropoda	Hexapoda	Insecta		Megaloptera		Sisyridae			Climacia	Climacia	1	0	1	200	0.109409	5	Genus
Arthropoda	Hexapoda	Insecta	Pterygota	Megaloptera		Sisyridae			Sisyra	Sisyra	0	1	1	200	0.109409	5	Genus
Arthropoda	Hexapoda	Insecta	Pterygota	Megaloptera						Megaloptera	0	6	2	200	0.218818	5	Order
Arthropoda	Hexapoda	Insecta	Pterygota	Megaloptera						Chauliodinae	2	0	1	200	0.109409	5	Subfamily
Arthropoda	Hexapoda	Insecta	Pterygota	Odonata		Libellulidae			Epicordulia	Epicordulia	4	4	2	0	0.218818	3	Genus
Arthropoda	Hexapoda	Insecta	Pterygota	Odonata		Macromiidae				Macromiidae	13	2	6	146.667	0.656455	5	Family
Arthropoda	Hexapoda	Insecta	Pterygota	Odonata	Anisoptera	Aeshnidae			Aeshna	Aeshna	1	3	2	100	0.218818	5	Genus
Arthropoda	Hexapoda	Insecta	Pterygota	Odonata	Anisoptera	Aeshnidae			Anax	Anax	5	5	4	0	0.437637	3	Genus
Arthropoda	Hexapoda	Insecta	Pterygota	Odonata	Anisoptera	Aeshnidae			Basiaeschna	Basiaeschna	10	7	8	35.2941	0.875274	3	Genus
Arthropoda	Hexapoda	Insecta	Pterygota	Odonata	Anisoptera	Aeshnidae			Boyeria	Boyeria	74	62	46	17.6471	5.03282	3	Genus
Arthropoda	Hexapoda	Insecta	Pterygota	Odonata	Anisoptera	Aeshnidae				Aeshnidae	40	50	33	22.2222	3.6105	3	Family
Arthropoda	Hexapoda	Insecta	Pterygota	Odonata	Anisoptera	Cordulegastridae			Cordulegaster	Cordulegaster	43	44	29	2.29885	3.17287	3	Genus
Arthropoda	Hexapoda	Insecta	Pterygota	Odonata	Anisoptera	Corduliidae	Corduliinae		Epitheca	Epitheca	31	28	20	10.1695	2.18818	3	Genus
Arthropoda	Hexapoda	Insecta	Pterygota	Odonata	Anisoptera	Corduliidae	Corduliinae		Somatochlora	Somatochlora	21	30	13	35.2941	1.42232	3	Genus
Arthropoda	Hexapoda	Insecta	Pterygota	Odonata	Anisoptera	Corduliidae	Macromiinae		Didymops	Didymops	3	2	2	40	0.218818	3	Genus
Arthropoda	Hexapoda	Insecta	Pterygota	Odonata	Anisoptera	Corduliidae	Macromiinae		Macromia	Macromia	88	97	48	9.72973	5.25164	3	Genus
Arthropoda	Hexapoda	Insecta	Pterygota	Odonata	Anisoptera	Corduliidae	Macromiinae			Macromiinae	7	6	7	15.3846	0.765864	3	SubFamily
Arthropoda	Hexapoda	Insecta	Pterygota	Odonata	Anisoptera	Corduliidae			Cordulia	Cordulia	2	3	2	40	0.218818	3	Genus
Arthropoda	Hexapoda	Insecta	Pterygota	Odonata	Anisoptera	Corduliidae				Corduliidae	285	386	114	30.1043	12.4726	3	Family
Arthropoda	Hexapoda	Insecta	Pterygota	Odonata	Anisoptera	Corduliidae/Libellulidae				Odonata	1	1	1	0	0.109409	3	Order
Arthropoda	Hexapoda	Insecta	Pterygota	Odonata	Anisoptera	Gomphidae			Arigomphus	Arigomphus	4	11	4	93.3333	0.437637	5	Genus
Arthropoda	Hexapoda	Insecta	Pterygota	Odonata	Anisoptera	Gomphidae			Dromogomphus	Dromogomphus	29	20	16	36.7347	1.75055	3	Genus
Arthropoda	Hexapoda	Insecta	Pterygota	Odonata	Anisoptera	Gomphidae			Erpetogomphus	Erpetogomphus	23	24	5	4.25532	0.547046	3	Genus
Arthropoda	Hexapoda	Insecta	Pterygota	Odonata	Anisoptera	Gomphidae			Gomphus	Gomphus	77	124	56	46.7662	6.12691	3	Genus
Arthropoda	Hexapoda	Insecta	Pterygota	Odonata	Anisoptera	Gomphidae			Hagenius	Hagenius	10	11	9	9.52381	0.984683	3	Genus
Arthropoda	Hexapoda	Insecta	Pterygota	Odonata	Anisoptera	Gomphidae			Lanthus	Lanthus	26	48	13	59.4595	1.42232	4	Genus
Arthropoda	Hexapoda	Insecta	Pterygota	Odonata	Anisoptera	Gomphidae			Lanthus/Stylogomphus	Lanthus/Stylogomphus	1	5	1	133.333	0.109409	5	Genus
Arthropoda	Hexapoda	Insecta	Pterygota	Odonata	Anisoptera	Gomphidae			Octogomphus	Octogomphus	2	2	1	0	0.109409	3	Genus
Arthropoda	Hexapoda	Insecta	Pterygota	Odonata	Anisoptera	Gomphidae			Ophiogomphus	Ophiogomphus	25	24	12	4.08163	1.31291	3	Genus
Arthropoda	Hexapoda	Insecta	Pterygota	Odonata	Anisoptera	Gomphidae			Progomphus	Progomphus	150	137	47	9.05923	5.14223	3	Genus
Arthropoda	Hexapoda	Insecta	Pterygota	Odonata	Anisoptera	Gomphidae			Stylogomphus	Stylogomphus	28	29	16	3.50877	1.75055	3	Genus
Arthropoda	Hexapoda	Insecta	Pterygota	Odonata	Anisoptera	Gomphidae			Stylurus	Stylurus	8	15	8	60.8696	0.875274	4	Genus
Arthropoda	Hexapoda	Insecta	Pterygota	Odonata	Anisoptera	Gomphidae				Gomphidae	507	425	157	17.5966	17.1772	2	Family
Arthropoda	Hexapoda	Insecta	Pterygota	Odonata	Anisoptera	Libellulidae	Libellulinae			Libellulinae	1	3	2	100	0.218818	5	SubFamily
Arthropoda	Hexapoda	Insecta	Pterygota	Odonata	Anisoptera	Libellulidae			Brechmorhoga	Brechmorhoga	4	9	3	76.9231	0.328228	4	Genus
Arthropoda	Hexapoda	Insecta	Pterygota	Odonata	Anisoptera	Libellulidae			Celithemis	Celithemis	5	5	4	0	0.437637	3	Genus
Arthropoda	Hexapoda	Insecta	Pterygota	Odonata	Anisoptera	Libellulidae			Erythemis	Erythemis	12	15	7	22.2222	0.765864	3	Genus
Arthropoda	Hexapoda	Insecta	Pterygota	Odonata	Anisoptera	Libellulidae			Ladona	Ladona	2	1	2	66.6667	0.218818	4	Genus
Arthropoda	Hexapoda	Insecta	Pterygota	Odonata	Anisoptera	Libellulidae			Leucorrhinia	Leucorrhinia	2	3	1	40	0.109409	3	Genus
Arthropoda	Hexapoda	Insecta	Pterygota	Odonata	Anisoptera	Libellulidae			Libellula	Libellula	10	13	8	26.087	0.875274	3	Genus
Arthropoda	Hexapoda	Insecta	Pterygota	Odonata	Anisoptera	Libellulidae			Neurocordulia	Neurocordulia	12	11	10	8.69565	1.09409	3	Genus
Arthropoda	Hexapoda	Insecta	Pterygota	Odonata	Anisoptera	Libellulidae			Pachydiplax	Pachydiplax	6	9	5	40	0.547046	3	Genus
Arthropoda	Hexapoda	Insecta	Pterygota	Odonata	Anisoptera	Libellulidae			Perithemis	Perithemis	10	7	5	35.2941	0.547046	3	Genus
Arthropoda	Hexapoda	Insecta	Pterygota	Odonata	Anisoptera	Libellulidae			Plathemis	Plathemis	4	5	3	22.2222	0.328228	3	Genus
Arthropoda	Hexapoda	Insecta	Pterygota	Odonata	Anisoptera	Libellulidae			Pseudoleon	Pseudoleon	0	1	1	200	0.109409	5	Genus
Arthropoda	Hexapoda	Insecta	Pterygota	Odonata	Anisoptera	Libellulidae			Sympetrum	Sympetrum	3	3	3	0	0.328228	3	Genus
Arthropoda	Hexapoda	Insecta	Pterygota	Odonata	Anisoptera	Libellulidae			Tramea	Tramea	2	4	3	66.6667	0.328228	4	Genus
Arthropoda	Hexapoda	Insecta	Pterygota	Odonata	Anisoptera	Libellulidae				Libellulidae	237	64	63	114.95	6.89278	6	Family
Arthropoda	Hexapoda	Insecta	Pterygota	Odonata	Anisoptera					Anisoptera	216	240	67	10.5263	7.33042	3	SubOrder
Arthropoda	Hexapoda	Insecta	Pterygota	Odonata	Zygoptera	Calopterygidae			Calopteryx	Calopteryx	197	164	79	18.2825	8.64333	3	Genus
Arthropoda	Hexapoda	Insecta	Pterygota	Odonata	Zygoptera	Calopterygidae			Hetaerina	Hetaerina	33	30	15	9.52381	1.64114	3	Genus
Arthropoda	Hexapoda	Insecta	Pterygota	Odonata	Zygoptera	Calopterygidae				Calopterygidae	60	100	26	50	2.84464	3	Family
Arthropoda	Hexapoda	Insecta	Pterygota	Odonata	Zygoptera	Coenagrionidae			Amphiagrion	Amphiagrion	0	3	1	200	0.109409	5	Genus
Arthropoda	Hexapoda	Insecta	Pterygota	Odonata	Zygoptera	Coenagrionidae			Argia	Argia	596	570	157	4.45969	17.1772	2	Genus
Arthropoda	Hexapoda	Insecta	Pterygota	Odonata	Zygoptera	Coenagrionidae			Chromagrion	Chromagrion	1	7	2	150	0.218818	5	Genus
Arthropoda	Hexapoda	Insecta	Pterygota	Odonata	Zygoptera	Coenagrionidae			Coenagrion/Enallagma	Coenagrion/Enallagma	85	40	16	72	1.75055	4	Genus
Arthropoda	Hexapoda	Insecta	Pterygota	Odonata	Zygoptera	Coenagrionidae			Enallagma	Enallagma	362	431	127	17.4023	13.895	2	Genus
Arthropoda	Hexapoda	Insecta	Pterygota	Odonata	Zygoptera	Coenagrionidae			Ischnura	Ischnura	46	81	30	55.1181	3.28228	4	Genus
Arthropoda	Hexapoda	Insecta	Pterygota	Odonata	Zygoptera	Coenagrionidae			Lestes	Lestes	6	6	4	0	0.437637	3	Genus
Arthropoda	Hexapoda	Insecta	Pterygota	Odonata	Zygoptera	Coenagrionidae				Coenagrionidae	2792	2769	276	0.827189	30.1969	1	Family
Arthropoda	Hexapoda	Insecta	Pterygota	Odonata	Zygoptera					Zygoptera	69	17	19	120.93	2.07877	5	SubOrder
Arthropoda	Hexapoda	Insecta	Pterygota	Odonata		Aeshnidae			Epiaeschna	Epiaeschna	1	1	1	0	0.109409	3	Genus
Arthropoda	Hexapoda	Insecta	Pterygota	Odonata		Aeshnidae			Nasiaeschna	Nasiaeschna	2	2	2	0	0.218818	3	Genus
Arthropoda	Hexapoda	Insecta	Pterygota	Odonata		Corduliidae	Corduliinae		Helocordulia	Helocordulia	0	1	1	200	0.109409	5	Genus
Arthropoda	Hexapoda	Insecta	Pterygota	Odonata		Corduliidae			Tetragoneuria	Tetragoneuria	3	7	4	80	0.437637	4	Genus
Arthropoda	Hexapoda	Insecta	Pterygota	Odonata		Libellulidae			Dythemis	Dythemis	0	2	1	200	0.109409	5	Genus
Arthropoda	Hexapoda	Insecta	Pterygota	Plecoptera	Euholognatha	Capniidae	Capniinae		Paracapnia	Paracapnia	233	190	11	20.331	1.2035	3	Genus
Arthropoda	Hexapoda	Insecta	Pterygota	Plecoptera	Euholognatha	Capniidae				Capniidae	61	51	20	17.8571	2.18818	3	Family
Arthropoda	Hexapoda	Insecta	Pterygota	Plecoptera	Euholognatha	Leuctridae	Leuctrinae		Despaxia	Despaxia	1	1	1	0	0.109409	3	Genus
Arthropoda	Hexapoda	Insecta	Pterygota	Plecoptera	Euholognatha	Leuctridae	Leuctrinae		Leuctra	Leuctra	903	942	81	4.22764	8.86214	3	Genus
Arthropoda	Hexapoda	Insecta	Pterygota	Plecoptera	Euholognatha	Leuctridae	Leuctrinae		Moselia	Moselia	9	8	3	11.7647	0.328228	3	Genus
Arthropoda	Hexapoda	Insecta	Pterygota	Plecoptera	Euholognatha	Leuctridae	Leuctrinae		Paraleuctra	Paraleuctra	0	5	2	200	0.218818	5	Genus
Arthropoda	Hexapoda	Insecta	Pterygota	Plecoptera	Euholognatha	Leuctridae				Leuctridae	144	82	31	54.8673	3.39168	4	Family
Arthropoda	Hexapoda	Insecta	Pterygota	Plecoptera	Euholognatha	Nemouridae	Amphinemurinae		Amphinemura	Amphinemura	599	591	98	1.34454	10.7221	3	Genus
Arthropoda	Hexapoda	Insecta	Pterygota	Plecoptera	Euholognatha	Nemouridae	Amphinemurinae		Malenka	Malenka	126	96	11	27.027	1.2035	3	Genus
Arthropoda	Hexapoda	Insecta	Pterygota	Plecoptera	Euholognatha	Nemouridae	Amphinemurinae		Malenka/Zapada	Malenka/Zapada	0	6	1	200	0.109409	5	Genus
Arthropoda	Hexapoda	Insecta	Pterygota	Plecoptera	Euholognatha	Nemouridae	Nemourinae		Nemoura	Nemoura	2	3	3	40	0.328228	3	Genus
Arthropoda	Hexapoda	Insecta	Pterygota	Plecoptera	Euholognatha	Nemouridae	Nemourinae		Paranemoura	Paranemoura	1	0	1	200	0.109409	5	Genus
Arthropoda	Hexapoda	Insecta	Pterygota	Plecoptera	Euholognatha	Nemouridae	Nemourinae		Prostoia	Prostoia	171	190	40	10.5263	4.37637	3	Genus
Arthropoda	Hexapoda	Insecta	Pterygota	Plecoptera	Euholognatha	Nemouridae	Nemourinae		Soyedina	Soyedina	0	2	1	200	0.109409	5	Genus
Arthropoda	Hexapoda	Insecta	Pterygota	Plecoptera	Euholognatha	Nemouridae	Nemourinae		Visoka	Visoka	39	37	4	5.26316	0.437637	3	Genus
Arthropoda	Hexapoda	Insecta	Pterygota	Plecoptera	Euholognatha	Nemouridae	Nemourinae		Zapada	Zapada	293	237	15	21.1321	1.64114	3	Genus
Arthropoda	Hexapoda	Insecta	Pterygota	Plecoptera	Euholognatha	Nemouridae				Nemouridae	131	177	35	29.8701	3.82932	3	Family
Arthropoda	Hexapoda	Insecta	Pterygota	Plecoptera	Euholognatha	Taeniopterygidae	Brachypteryinae		Strophopteryx	Strophopteryx	69	82	19	17.2185	2.07877	3	Genus
Arthropoda	Hexapoda	Insecta	Pterygota	Plecoptera	Euholognatha	Taeniopterygidae	Brachypteryinae		Taenionema	Taenionema	40	54	8	29.7872	0.875274	3	Genus
Arthropoda	Hexapoda	Insecta	Pterygota	Plecoptera	Euholognatha	Taeniopterygidae	Taeniopteryginae		Taeniopteryx	Taeniopteryx	270	257	45	4.93359	4.92341	3	Genus
Arthropoda	Hexapoda	Insecta	Pterygota	Plecoptera	Euholognatha	Taeniopterygidae				Taeniopterygidae	12	0	3	200	0.328228	5	Family
Arthropoda	Hexapoda	Insecta	Pterygota	Plecoptera	Systellognatha	Chloroperlidae	Chloroperlinae		Alloperla	Alloperla	11	11	4	0	0.437637	3	Genus
Arthropoda	Hexapoda	Insecta	Pterygota	Plecoptera	Systellognatha	Chloroperlidae	Chloroperlinae		Haploperla	Haploperla	112	147	27	27.027	2.95405	3	Genus
Arthropoda	Hexapoda	Insecta	Pterygota	Plecoptera	Systellognatha	Chloroperlidae	Chloroperlinae		Suwallia	Suwallia	39	39	3	0	0.328228	3	Genus
Arthropoda	Hexapoda	Insecta	Pterygota	Plecoptera	Systellognatha	Chloroperlidae	Chloroperlinae		Sweltsa	Sweltsa	473	511	48	7.72358	5.25164	3	Genus
Arthropoda	Hexapoda	Insecta	Pterygota	Plecoptera	Systellognatha	Chloroperlidae	Paraperlinae		Paraperla	Paraperla	4	3	1	28.5714	0.109409	3	Genus
Arthropoda	Hexapoda	Insecta	Pterygota	Plecoptera	Systellognatha	Chloroperlidae				Chloroperlidae	148	85	37	54.0773	4.04814	3	Family
Arthropoda	Hexapoda	Insecta	Pterygota	Plecoptera	Systellognatha	Peltoperlidae	Peltoperlinae		Tallaperla	Tallaperla	144	137	22	4.98221	2.407	3	Genus
Arthropoda	Hexapoda	Insecta	Pterygota	Plecoptera	Systellognatha	Peltoperlidae	Peltoperlinae		Yoraperla	Yoraperla	110	112	5	1.8018	0.547046	3	Genus
Arthropoda	Hexapoda	Insecta	Pterygota	Plecoptera	Systellognatha	Peltoperlidae				Peltoperlidae	3	1	2	100	0.218818	5	Family
Arthropoda	Hexapoda	Insecta	Pterygota	Plecoptera	Systellognatha	Perlidae	Acroneuriinae	Acroneuriini	Acroneuria	Acroneuria	223	243	67	8.58369	7.33042	3	Genus
Arthropoda	Hexapoda	Insecta	Pterygota	Plecoptera	Systellognatha	Perlidae	Acroneuriinae	Acroneuriini	Beloneuria	Beloneuria	0	2	1	200	0.109409	5	Genus
Arthropoda	Hexapoda	Insecta	Pterygota	Plecoptera	Systellognatha	Perlidae	Acroneuriinae	Acroneuriini	Calineuria	Calineuria	11	5	5	75	0.547046	4	Genus
Arthropoda	Hexapoda	Insecta	Pterygota	Plecoptera	Systellognatha	Perlidae	Acroneuriinae	Acroneuriini	Doroneuria	Doroneuria	24	21	4	13.3333	0.437637	3	Genus
Arthropoda	Hexapoda	Insecta	Pterygota	Plecoptera	Systellognatha	Perlidae	Acroneuriinae	Acroneuriini	Eccoptura	Eccoptura	18	20	12	10.5263	1.31291	3	Genus
Arthropoda	Hexapoda	Insecta	Pterygota	Plecoptera	Systellognatha	Perlidae	Acroneuriinae	Acroneuriini	Hesperoperla	Hesperoperla	28	22	9	24	0.984683	3	Genus
Arthropoda	Hexapoda	Insecta	Pterygota	Plecoptera	Systellognatha	Perlidae	Acroneuriinae	Acroneuriini	Perlesta	Perlesta	226	235	47	3.90456	5.14223	3	Genus
Arthropoda	Hexapoda	Insecta	Pterygota	Plecoptera	Systellognatha	Perlidae	Perlinae	Neoperlini	Neoperla	Neoperla	131	133	26	1.51515	2.84464	3	Genus
Arthropoda	Hexapoda	Insecta	Pterygota	Plecoptera	Systellognatha	Perlidae	Perlinae	Perlini	Agnetina	Agnetina	49	40	12	20.2247	1.31291	3	Genus
Arthropoda	Hexapoda	Insecta	Pterygota	Plecoptera	Systellognatha	Perlidae	Perlinae	Perlini	Paragnetina	Paragnetina	22	13	11	51.4286	1.2035	3	Genus
Arthropoda	Hexapoda	Insecta	Pterygota	Plecoptera	Systellognatha	Perlidae	Perlinae			Perlidae	296	258	83	13.7184	9.08096	3	Family
Arthropoda	Hexapoda	Insecta	Pterygota	Plecoptera	Systellognatha	Perlodidae	Isoperlinae		Clioperla	Clioperla	54	54	29	0	3.17287	3	Genus
Arthropoda	Hexapoda	Insecta	Pterygota	Plecoptera	Systellognatha	Perlodidae	Isoperlinae		Isoperla	Isoperla	524	514	96	1.92678	10.5033	3	Genus
Arthropoda	Hexapoda	Insecta	Pterygota	Plecoptera	Systellognatha	Perlodidae	Perlodinae	Arcynopterygini	Megarcys	Megarcys	9	11	3	20	0.328228	3	Genus
Arthropoda	Hexapoda	Insecta	Pterygota	Plecoptera	Systellognatha	Perlodidae	Perlodinae	Arcynopterygini	Setvena	Setvena	2	3	2	40	0.218818	3	Genus
Arthropoda	Hexapoda	Insecta	Pterygota	Plecoptera	Systellognatha	Perlodidae	Perlodinae	Arcynopterygini	Skwala	Skwala	27	33	4	20	0.437637	3	Genus
Arthropoda	Hexapoda	Insecta	Pterygota	Plecoptera	Systellognatha	Perlodidae	Perlodinae	Diploperlini	Cultus	Cultus	2	1	1	66.6667	0.109409	4	Genus
Arthropoda	Hexapoda	Insecta	Pterygota	Plecoptera	Systellognatha	Perlodidae	Perlodinae	Diploperlini	Kogotus	Kogotus	2	0	1	200	0.109409	5	Genus
Arthropoda	Hexapoda	Insecta	Pterygota	Plecoptera	Systellognatha	Perlodidae	Perlodinae	Diploperlini	Rickera	Rickera	0	4	1	200	0.109409	5	Genus
Arthropoda	Hexapoda	Insecta	Pterygota	Plecoptera	Systellognatha	Perlodidae	Perlodinae	Perlodini	Malirekus	Malirekus	11	8	3	31.5789	0.328228	3	Genus
Arthropoda	Hexapoda	Insecta	Pterygota	Plecoptera	Systellognatha	Perlodidae				Perlodidae	235	254	84	7.77096	9.19037	3	Family
Arthropoda	Hexapoda	Insecta	Pterygota	Plecoptera	Systellognatha	Pteronarcyidae	Pteronarcyinae	Pteronarcellini	Pteronarcella	Pteronarcella	8	8	1	0	0.109409	3	Genus
Arthropoda	Hexapoda	Insecta	Pterygota	Plecoptera	Systellognatha	Pteronarcyidae	Pteronarcyinae	Pteronarcyini	Pteronarcys	Pteronarcys	73	73	30	0	3.28228	3	Genus
Arthropoda	Hexapoda	Insecta	Pterygota	Plecoptera		Capniidae			Allocapnia	Allocapnia	711	761	52	6.79348	5.68928	3	Genus
Arthropoda	Hexapoda	Insecta	Pterygota	Plecoptera		Capniidae/Leuctridae				Capniidae/Leuctridae	9	17	4	61.5385	0.437637	4	Family
Arthropoda	Hexapoda	Insecta	Pterygota	Plecoptera		Chloroperlidae			Perlinella	Perlinella	5	4	4	22.2222	0.437637	3	Genus
Arthropoda	Hexapoda	Insecta	Pterygota	Plecoptera		Nemouridae	Nemourinae		Ostrocerca	Ostrocerca	11	5	4	75	0.437637	4	Genus
Arthropoda	Hexapoda	Insecta	Pterygota	Plecoptera		Nemouridae	Nemourinae		Podmosta/Prostoia	Podmosta/Prostoia	0	7	1	200	0.109409	5	Genus
Arthropoda	Hexapoda	Insecta	Pterygota	Plecoptera		Nemouridae	Nemourinae		Shipsa	Shipsa	0	1	1	200	0.109409	5	Genus
Arthropoda	Hexapoda	Insecta	Pterygota	Plecoptera		Peltoperlidae	Peltoperlinae		Peltoperla	Peltoperla	0	2	1	200	0.109409	5	Genus
Arthropoda	Hexapoda	Insecta	Pterygota	Plecoptera		Perlidae	Acroneuriinae	Acroneuriini	Attaneuria	Attaneuria	0	3	2	200	0.218818	5	Genus
Arthropoda	Hexapoda	Insecta	Pterygota	Plecoptera		Perlidae	Perlinae	Perlini	Paragnetina/Attaneuria	Paragnetina/Attaneuria	0	1	1	200	0.109409	5	Genus
Arthropoda	Hexapoda	Insecta	Pterygota	Plecoptera		Perlodidae	Perlodinae	Diploperlini	Remenus	Remenus	0	1	1	200	0.109409	5	Genus
Arthropoda	Hexapoda	Insecta	Pterygota	Plecoptera		Perlodidae	perlodinae	Perlodini	Yugus	Yugus	14	12	5	15.3846	0.547046	3	Genus
Arthropoda	Hexapoda	Insecta	Pterygota	Plecoptera		Perlodidae			Diploperla	Diploperla	10	17	8	51.8519	0.875274	3	Genus
Arthropoda	Hexapoda	Insecta	Pterygota	Plecoptera		Perlodidae			Isogenoides	Isogenoides	10	12	3	18.1818	0.328228	3	Genus
Arthropoda	Hexapoda	Insecta	Pterygota	Plecoptera		Taeniopterygidae	Brachypteryinae		Oemopteryx	Oemopteryx	24	11	6	74.2857	0.656455	4	Genus
Arthropoda	Hexapoda	Insecta	Pterygota	Plecoptera					Allocapnia/Leuctra	Allocapnia/Leuctra	0	1	1	200	0.109409	5	Genus
Arthropoda	Hexapoda	Insecta	Pterygota	Plecoptera						Plecoptera	32	38	18	17.1429	1.96937	3	Order
Arthropoda	Hexapoda	Insecta	Pterygota	Trichoptera	Annulipalpia	Dipseudopsidae	Hyalopsychinae		Phylocentropus	Phylocentropus	40	46	21	13.9535	2.29759	3	Genus
Arthropoda	Hexapoda	Insecta	Pterygota	Trichoptera	Annulipalpia	Philopotamidae	Chimarrinae	Chimarra	Chimarra	Chimarra	1029	1015	122	1.36986	13.3479	3	Genus
Arthropoda	Hexapoda	Insecta	Pterygota	Trichoptera	Annulipalpia	Philopotamidae	Philopotaminae		Dolophilodes	Dolophilodes	429	428	53	0.233372	5.79869	3	Genus
Arthropoda	Hexapoda	Insecta	Pterygota	Trichoptera	Annulipalpia	Philopotamidae	Philopotaminae		Wormaldia	Wormaldia	17	21	10	21.0526	1.09409	3	Genus
Arthropoda	Hexapoda	Insecta	Pterygota	Trichoptera	Annulipalpia	Philopotamidae				Philopotamidae	17	21	9	21.0526	0.984683	3	Family
Arthropoda	Hexapoda	Insecta	Pterygota	Trichoptera	Annulipalpia	Polycentropodidae	Polycentropodinae		Polycentropus	Polycentropus	114	112	53	1.76991	5.79869	3	Genus
Arthropoda	Hexapoda	Insecta	Pterygota	Trichoptera	Annulipalpia	Polycentropodidae	Polycentropodinae		Cernotina/Polycentropus	Cernotina/Polycentropus	120	180	52	40	5.68928	3	Genus
Arthropoda	Hexapoda	Insecta	Pterygota	Trichoptera	Annulipalpia	Polycentropodidae	Polycentropodinae		Cyrnellus	Cyrnellus	12	11	9	8.69565	0.984683	3	Genus
Arthropoda	Hexapoda	Insecta	Pterygota	Trichoptera	Annulipalpia	Polycentropodidae	Polycentropodinae		Neureclipsis	Neureclipsis	11	19	10	53.3333	1.09409	3	Genus
Arthropoda	Hexapoda	Insecta	Pterygota	Trichoptera	Annulipalpia	Polycentropodidae	Polycentropodinae		Nyctiophylax	Nyctiophylax	16	24	18	40	1.96937	3	Genus
Arthropoda	Hexapoda	Insecta	Pterygota	Trichoptera	Annulipalpia	Polycentropodidae				Polycentropodidae	179	76	54	80.7843	5.9081	6	Family
Arthropoda	Hexapoda	Insecta	Pterygota	Trichoptera	Annulipalpia	Psychomyiidae	Psychomyiinae		Lype	Lype	46	47	34	2.15054	3.71991	3	Genus
Arthropoda	Hexapoda	Insecta	Pterygota	Trichoptera	Annulipalpia	Psychomyiidae	Psychomyiinae		Psychomyia	Psychomyia	44	33	17	28.5714	1.85996	3	Genus
Arthropoda	Hexapoda	Insecta	Pterygota	Trichoptera	Integripalpia	Apataniidae	Apataniinae	Apataniini	Apatania	Apatania	76	70	15	8.21918	1.64114	3	Genus
Arthropoda	Hexapoda	Insecta	Pterygota	Trichoptera	Integripalpia	Apataniidae				Apataniidae	0	1	1	200	0.109409	5	Family
Arthropoda	Hexapoda	Insecta	Pterygota	Trichoptera	Integripalpia	Brachycentridae			Brachycentrus	Brachycentrus	834	828	37	0.722022	4.04814	3	Genus
Arthropoda	Hexapoda	Insecta	Pterygota	Trichoptera	Integripalpia	Brachycentridae			Micrasema	Micrasema	239	235	34	1.68776	3.71991	3	Genus
Arthropoda	Hexapoda	Insecta	Pterygota	Trichoptera	Integripalpia	Brachycentridae				Brachycentridae	3	2	2	40	0.218818	3	Family
Arthropoda	Hexapoda	Insecta	Pterygota	Trichoptera	Integripalpia	Goeridae	Goerinae		Goera	Goera	25	22	10	12.766	1.09409	3	Genus
Arthropoda	Hexapoda	Insecta	Pterygota	Trichoptera	Integripalpia	Goeridae				Goeridae	2	2	2	0	0.218818	3	Family
Arthropoda	Hexapoda	Insecta	Pterygota	Trichoptera	Integripalpia	Helicopsychidae			Helicopsyche	Helicopsyche	207	167	39	21.3904	4.26696	3	Genus
Arthropoda	Hexapoda	Insecta	Pterygota	Trichoptera	Integripalpia	Lepidostomatidae	Lepidostomatinae		Lepidostoma	Lepidostoma	634	614	81	3.20513	8.86214	3	Genus
Arthropoda	Hexapoda	Insecta	Pterygota	Trichoptera	Integripalpia	Leptoceridae	Leptocerinae	Athripsodini	Ceraclea	Ceraclea	23	30	18	26.4151	1.96937	3	Genus
Arthropoda	Hexapoda	Insecta	Pterygota	Trichoptera	Integripalpia	Leptoceridae	Leptocerinae	Leptocerini	Leptocerus	Leptocerus	586	584	16	0.34188	1.75055	3	Genus
Arthropoda	Hexapoda	Insecta	Pterygota	Trichoptera	Integripalpia	Leptoceridae	Leptocerinae	Mystacidini	Mystacides	Mystacides	543	577	85	6.07143	9.29978	3	Genus
Arthropoda	Hexapoda	Insecta	Pterygota	Trichoptera	Integripalpia	Leptoceridae	Leptocerinae	Nectopsychini	Nectopsyche	Nectopsyche	395	387	92	2.04604	10.0656	3	Genus
Arthropoda	Hexapoda	Insecta	Pterygota	Trichoptera	Integripalpia	Leptoceridae	Leptocerinae	Oecetini	Oecetis	Oecetis	1279	1301	283	1.70543	30.9628	1	Genus
Arthropoda	Hexapoda	Insecta	Pterygota	Trichoptera	Integripalpia	Leptoceridae	Leptocerinae	Setodini	Setodes	Setodes	16	13	3	20.6897	0.328228	3	Genus
Arthropoda	Hexapoda	Insecta	Pterygota	Trichoptera	Integripalpia	Leptoceridae	Leptocerinae	Triaenodini	Triaenodes	Triaenodes	222	219	87	1.36054	9.5186	3	Genus
Arthropoda	Hexapoda	Insecta	Pterygota	Trichoptera	Integripalpia	Leptoceridae				Leptoceridae	218	141	82	42.8969	8.97155	3	Family
Arthropoda	Hexapoda	Insecta	Pterygota	Trichoptera	Integripalpia	Limnephilidae	Dicosmoecinae		Amphicosmoecus	Amphicosmoecus	0	1	1	200	0.109409	5	Genus
Arthropoda	Hexapoda	Insecta	Pterygota	Trichoptera	Integripalpia	Limnephilidae	Dicosmoecinae		Dicosmoecus	Dicosmoecus	6	1	2	142.857	0.218818	5	Genus
Arthropoda	Hexapoda	Insecta	Pterygota	Trichoptera	Integripalpia	Limnephilidae	Dicosmoecinae		Ironoquia	Ironoquia	39	42	20	7.40741	2.18818	3	Genus
Arthropoda	Hexapoda	Insecta	Pterygota	Trichoptera	Integripalpia	Limnephilidae	Dicosmoecinae		Onocosmoecus	Onocosmoecus	1	0	1	200	0.109409	5	Genus
Arthropoda	Hexapoda	Insecta	Pterygota	Trichoptera	Integripalpia	Limnephilidae	Limnephilinae	Chilostigmini	Glyphopsyche	Glyphopsyche	3	3	3	0	0.328228	3	Genus
Arthropoda	Hexapoda	Insecta	Pterygota	Trichoptera	Integripalpia	Limnephilidae	Limnephilinae	Chilostigmini	Psychoglypha	Psychoglypha	22	23	4	4.44444	0.437637	3	Genus
Arthropoda	Hexapoda	Insecta	Pterygota	Trichoptera	Integripalpia	Limnephilidae	Limnephilinae	Limnephilini	Halesochila	Halesochila	16	31	1	63.8298	0.109409	4	Genus
Arthropoda	Hexapoda	Insecta	Pterygota	Trichoptera	Integripalpia	Limnephilidae	Limnephilinae	Limnephilini	Hesperophylax	Hesperophylax	0	3	1	200	0.109409	5	Genus
Arthropoda	Hexapoda	Insecta	Pterygota	Trichoptera	Integripalpia	Limnephilidae	Limnephilinae	Limnephilini	Limnephilus	Limnephilus	4	7	3	54.5455	0.328228	4	Genus
Arthropoda	Hexapoda	Insecta	Pterygota	Trichoptera	Integripalpia	Limnephilidae	Limnephilinae	Stenophylacini	Hydatophylax	Hydatophylax	52	54	8	3.77358	0.875274	3	Genus
Arthropoda	Hexapoda	Insecta	Pterygota	Trichoptera	Integripalpia	Limnephilidae	Limnephilinae	Stenophylacini	Pycnopsyche	Pycnopsyche	120	117	64	2.53165	7.00219	3	Genus
Arthropoda	Hexapoda	Insecta	Pterygota	Trichoptera	Integripalpia	Limnephilidae		Stenophylacini	Asynarchus	Asynarchus	0	1	1	200	0.109409	5	Genus
Arthropoda	Hexapoda	Insecta	Pterygota	Trichoptera	Integripalpia	Limnephilidae				Limnephilidae	247	255	78	3.18725	8.53392	3	Family
Arthropoda	Hexapoda	Insecta	Pterygota	Trichoptera	Integripalpia	Molannidae			Molanna	Molanna	81	85	26	4.81928	2.84464	3	Genus
Arthropoda	Hexapoda	Insecta	Pterygota	Trichoptera	Integripalpia	Odontoceridae	Odontocerinae		Marilia	Marilia	6	6	1	0	0.109409	3	Genus
Arthropoda	Hexapoda	Insecta	Pterygota	Trichoptera	Integripalpia	Odontoceridae	Odontocerinae		Psilotreta	Psilotreta	73	69	23	5.6338	2.51641	3	Genus
Arthropoda	Hexapoda	Insecta	Pterygota	Trichoptera	Integripalpia	Odontoceridae				Odontoceridae	0	1	1	200	0.109409	5	Family
Arthropoda	Hexapoda	Insecta	Pterygota	Trichoptera	Integripalpia	Phryganeidae	Phryganeinae		Ptilostomis	Ptilostomis	23	23	18	0	1.96937	3	Genus
Arthropoda	Hexapoda	Insecta	Pterygota	Trichoptera	Integripalpia	Phryganeidae	Phryganeinae		Phryganea	Phryganea	3	1	2	100	0.218818	5	Genus
Arthropoda	Hexapoda	Insecta	Pterygota	Trichoptera	Integripalpia	Phryganeidae			Agrypnia	Agrypnia	3	7	3	80	0.328228	4	Genus
Arthropoda	Hexapoda	Insecta	Pterygota	Trichoptera	Integripalpia	Sericostomatidae			Agarodes	Agarodes	5	8	4	46.1538	0.437637	3	Genus
Arthropoda	Hexapoda	Insecta	Pterygota	Trichoptera	Integripalpia	Sericostomatidae			Gumaga	Gumaga	26	25	4	3.92157	0.437637	3	Genus
Arthropoda	Hexapoda	Insecta	Pterygota	Trichoptera	Integripalpia	Uenoidae	Thremmatinae		Neophylax	Neophylax	250	248	71	0.803213	7.76805	3	Genus
Arthropoda	Hexapoda	Insecta	Pterygota	Trichoptera	Integripalpia	Uenoidae	Thremmatinae		Oligophlebodes	Oligophlebodes	2	2	1	0	0.109409	3	Genus
Arthropoda	Hexapoda	Insecta	Pterygota	Trichoptera	Integripalpia	Uenoidae	Uenoinae		Neothremma	Neothremma	5	5	2	0	0.218818	3	Genus
Arthropoda	Hexapoda	Insecta	Pterygota	Trichoptera	Integripalpia	Uenoidae				Uenoidae	3	6	3	66.6667	0.328228	4	Family
Arthropoda	Hexapoda	Insecta	Pterygota	Trichoptera	Spicipalpia	Glossosomatidae	Agapetinae		Agapetus	Agapetus	42	37	10	12.6582	1.09409	3	Genus
Arthropoda	Hexapoda	Insecta	Pterygota	Trichoptera	Spicipalpia	Glossosomatidae	Glossosomatinae	Anagapetini	Anagapetus	Anagapetus	8	8	1	0	0.109409	3	Genus
Arthropoda	Hexapoda	Insecta	Pterygota	Trichoptera	Spicipalpia	Glossosomatidae	Glossosomatinae	Glossosomatini	Glossosoma	Glossosoma	233	233	39	0	4.26696	3	Genus
Arthropoda	Hexapoda	Insecta	Pterygota	Trichoptera	Spicipalpia	Glossosomatidae	Protoptilinae		Culoptila	Culoptila	27	10	3	91.8919	0.328228	5	Genus
Arthropoda	Hexapoda	Insecta	Pterygota	Trichoptera	Spicipalpia	Glossosomatidae	Protoptilinae		Protoptila	Protoptila	52	82	16	44.7761	1.75055	3	Genus
Arthropoda	Hexapoda	Insecta	Pterygota	Trichoptera	Spicipalpia	Glossosomatidae				Glossosomatidae	69	59	19	15.625	2.07877	3	Family
Arthropoda	Hexapoda	Insecta	Pterygota	Trichoptera	Spicipalpia	Hydroptilidae	Hydroptilinae	Hydroptilini	Agraylea	Agraylea	148	143	9	3.43643	0.984683	3	Genus
Arthropoda	Hexapoda	Insecta	Pterygota	Trichoptera	Spicipalpia	Hydroptilidae	Hydroptilinae	Hydroptilini	Hydroptila	Hydroptila	1074	1096	177	2.02765	19.3654	2	Genus
Arthropoda	Hexapoda	Insecta	Pterygota	Trichoptera	Spicipalpia	Hydroptilidae	Hydroptilinae	Hydroptilini	Oxyethira	Oxyethira	601	591	105	1.67785	11.488	3	Genus
Arthropoda	Hexapoda	Insecta	Pterygota	Trichoptera	Spicipalpia	Hydroptilidae	Hydroptilinae	Leucotrichiini	Leucotrichia	Leucotrichia	13	14	6	7.40741	0.656455	3	Genus
Arthropoda	Hexapoda	Insecta	Pterygota	Trichoptera	Spicipalpia	Hydroptilidae	Hydroptilinae	Neotrichiini	Mayatrichia	Mayatrichia	23	21	6	9.09091	0.656455	3	Genus
Arthropoda	Hexapoda	Insecta	Pterygota	Trichoptera	Spicipalpia	Hydroptilidae	Hydroptilinae	Neotrichiini	Neotrichia	Neotrichia	40	38	10	5.12821	1.09409	3	Genus
Arthropoda	Hexapoda	Insecta	Pterygota	Trichoptera	Spicipalpia	Hydroptilidae	Hydroptilinae	Ochrotrichiini	Metrichia	Metrichia	2	4	2	66.6667	0.218818	4	Genus
Arthropoda	Hexapoda	Insecta	Pterygota	Trichoptera	Spicipalpia	Hydroptilidae	Hydroptilinae	Ochrotrichiini	Ochrotrichia	Ochrotrichia	40	49	9	20.2247	0.984683	3	Genus
Arthropoda	Hexapoda	Insecta	Pterygota	Trichoptera	Spicipalpia	Hydroptilidae	Hydroptilinae	Orthotrichiini	Ithytrichia	Ithytrichia	4	6	3	40	0.328228	3	Genus
Arthropoda	Hexapoda	Insecta	Pterygota	Trichoptera	Spicipalpia	Hydroptilidae	Hydroptilinae	Orthotrichiini	Orthotrichia	Orthotrichia	378	355	83	6.27558	9.08096	3	Genus
Arthropoda	Hexapoda	Insecta	Pterygota	Trichoptera	Spicipalpia	Hydroptilidae				Hydroptilidae	185	181	67	2.18579	7.33042	3	Family
Arthropoda	Hexapoda	Insecta	Pterygota	Trichoptera	Spicipalpia	Rhyacophilidae			Rhyacophila	Rhyacophila	445	435	100	2.27273	10.9409	3	Genus
Arthropoda	Hexapoda	Insecta	Pterygota	Trichoptera		Calamoceratidae	Anisocentropodinae		Anisocentropus	Anisocentropus	33	30	8	9.52381	0.875274	3	Genus
Arthropoda	Hexapoda	Insecta	Pterygota	Trichoptera		Calamoceratidae	Calamoceratinae		Heteroplectron	Heteroplectron	49	43	7	13.0435	0.765864	3	Genus
Arthropoda	Hexapoda	Insecta	Pterygota	Trichoptera		Calamoceratidae				Calamoceratidae	0	8	1	200	0.109409	5	Family
Arthropoda	Hexapoda	Insecta	Pterygota	Trichoptera		Hydropsychidae	Arctopsychinae		Arctopsyche	Arctopsyche	35	36	4	2.8169	0.437637	3	Genus
Arthropoda	Hexapoda	Insecta	Pterygota	Trichoptera		Hydropsychidae	Arctopsychinae		Parapsyche	Parapsyche	3	2	3	40	0.328228	3	Genus
Arthropoda	Hexapoda	Insecta	Pterygota	Trichoptera		Hydropsychidae	Diplectroninae		Diplectrona	Diplectrona	554	504	92	9.4518	10.0656	3	Genus
Arthropoda	Hexapoda	Insecta	Pterygota	Trichoptera		Hydropsychidae	Hydropsychinae		Ceratopsyche	Ceratopsyche	445	608	60	30.9592	6.56455	3	Genus
Arthropoda	Hexapoda	Insecta	Pterygota	Trichoptera		Hydropsychidae	Hydropsychinae		Ceratopsyche/Hydropsyche	Ceratopsyche/Hydropsyche	47	63	6	29.0909	0.656455	3	Genus
Arthropoda	Hexapoda	Insecta	Pterygota	Trichoptera		Hydropsychidae	Hydropsychinae		Cheumatopsyche	Cheumatopsyche	3310	3276	336	1.03249	36.7615	1	Genus
Arthropoda	Hexapoda	Insecta	Pterygota	Trichoptera		Hydropsychidae	Hydropsychinae		Hydropsyche	Hydropsyche	1593	1496	210	6.28035	22.9759	1	Genus
Arthropoda	Hexapoda	Insecta	Pterygota	Trichoptera		Hydropsychidae	Hydropsychinae		Potamyia	Potamyia	110	113	5	2.69058	0.547046	3	Genus
Arthropoda	Hexapoda	Insecta	Pterygota	Trichoptera		Hydropsychidae	Macronematinae	Macronematini	Macrostemum	Macrostemum	35	35	7	0	0.765864	3	Genus
Arthropoda	Hexapoda	Insecta	Pterygota	Trichoptera		Hydropsychidae	Smicrideinae		Smicridea	Smicridea	34	40	4	16.2162	0.437637	3	Genus
Arthropoda	Hexapoda	Insecta	Pterygota	Trichoptera		Hydropsychidae				Hydropsychidae	665	570	122	15.3846	13.3479	3	Family
Arthropoda	Hexapoda	Insecta	Pterygota	Trichoptera		Hydroptilidae			Alisotrichia	Alisotrichia	1	0	1	200	0.109409	5	Genus
Arthropoda	Hexapoda	Insecta	Pterygota	Trichoptera		Lepidostomatidae				Lepidostomatidae	1	0	1	200	0.109409	5	Family
Arthropoda	Hexapoda	Insecta	Pterygota	Trichoptera		Leptoceridae			Triaenodes	Triaenodes injustus	2	4	3	66.6667	0.328228	4	Species
Arthropoda	Hexapoda	Insecta	Pterygota	Trichoptera		Limnephilidae	Limnephilinae	Stenophylacini	Chyranda	Chyranda	1	1	1	0	0.109409	3	Genus
Arthropoda	Hexapoda	Insecta	Pterygota	Trichoptera		Limnephilidae			Philarctus	Philarctus	1	0	1	200	0.109409	5	Genus
Arthropoda	Hexapoda	Insecta	Pterygota	Trichoptera		Phryganeidae	Phryganeinae		Oligostomis	Oligostomis	4	4	2	0	0.218818	3	Genus
Arthropoda	Hexapoda	Insecta	Pterygota	Trichoptera		Phryganeidae				Phryganeidae	42	44	19	4.65116	2.07877	3	Family
Arthropoda	Hexapoda	Insecta	Pterygota	Trichoptera		Polycentropodidae			Cernotina	Cernotina	24	56	11	80	1.2035	4	Genus
Arthropoda	Hexapoda	Insecta	Pterygota	Trichoptera		Psychomyiidae				Psychomyiidae	1	3	2	100	0.218818	5	Family
Arthropoda	Hexapoda	Insecta	Pterygota	Trichoptera						Trichoptera	72	49	32	38.0165	3.50109	3	Order
Cnidaria		Hydrozoa		Hydroida		Hydridae			Hydra	Hydra	1	1	1	0	0.109409	3	Genus
Cnidaria		Hydrozoa								Hydrozoa	189	185	35	2.13904	3.82932	3	Class
Mollusca		Bivalvia	Eulamellibranchia	Eulamellibranchia						Eulamellibranchia	0	260	5	200	0.547046	5	SubClass
Mollusca		Bivalvia	Palaeoheterodonta	Unionoida		Unionidae			Ligumia	Ligumia	1	0	1	200	0.109409	5	Genus
Mollusca		Bivalvia	Palaeoheterodonta	Unionoida		Unionidae			Utterbackia	Utterbackia	1	1	1	0	0.109409	3	Genus
Mollusca		Bivalvia	Palaeoheterodonta	Unionoida		Unionidae				Unionidae	10	14	10	33.3333	1.09409	3	Family
Mollusca		Bivalvia	Heterodonta	Veneroida	Corbiculacea					Corbiculacea	0	42	4	200	0.437637	5	SubOrder
Mollusca		Bivalvia	Heterodonta	Veneroida		Corbiculidae			Corbicula	Corbicula	1885	1954	82	3.59469	8.97155	3	Genus
Mollusca		Bivalvia	Heterodonta	Veneroida		Corbiculidae				Corbiculidae	399	371	38	7.27273	4.15755	3	Family
Mollusca		Bivalvia	Heterodonta	Veneroida		Dreissenidae			Dreissena	Dreissena	1611	1631	43	1.23381	4.7046	3	Genus
Mollusca		Bivalvia	Heterodonta	Veneroida		Pisidiidae	Pisidiinae		Pisidium	Pisidium	1772	1888	207	6.3388	22.6477	1	Genus
Mollusca		Bivalvia	Heterodonta	Veneroida		Pisidiidae			Eupera	Eupera	15	14	4	6.89655	0.437637	3	Genus
Mollusca		Bivalvia	Heterodonta	Veneroida		Pisidiidae			Musculium	Musculium	160	208	52	26.087	5.68928	3	Genus
Mollusca		Bivalvia	Heterodonta	Veneroida		Pisidiidae			Musculium/Sphaerium	Musculium/Sphaerium	0	2	1	200	0.109409	5	Genus
Mollusca		Bivalvia	Heterodonta	Veneroida		Pisidiidae				Pisidiidae	4167	4167	254	0	27.7899	1	Family
Mollusca		Bivalvia		Veneroida		Pisidiidae				Sphaeriinae	0	370	13	200	1.42232	5	Subfamily
Mollusca		Bivalvia	Heterodonta	Veneroida		Sphaeriidae			Sphaerium	Sphaerium	460	114	39	120.557	4.26696	5	Genus
Mollusca		Bivalvia		Veneroida		Sphaeriidae				Sphaeriidae	730	812	72	10.6355	7.87746	3	Family
Mollusca		Bivalvia	Heterodonta	Veneroida						Veneroida	233	23	3	164.062	0.328228	5	Order
Mollusca		Bivalvia	Heterodonta	Veneroida						Corbiculoidea	125	131	24	4.6875	2.62582	3	Superfamily
Mollusca		Bivalvia			Unionacea					Unionacea	7	3	2	80	0.218818	4	SubOrder
Mollusca		Bivalvia								Bivalvia	117	6	12	180.488	1.31291	5	Class
Mollusca		Gastropoda		Architaenioglossa		Viviparidae			Bellamyia	Bellamyia	5	6	2	18.1818	0.218818	3	Genus
Mollusca		Gastropoda	Prosobranchia	Architaenioglossa		Viviparidae			Campeloma	Campeloma	36	35	11	2.8169	1.2035	3	Genus
Mollusca		Gastropoda	Prosobranchia	Architaenioglossa		Viviparidae			Viviparus	Viviparus	5	3	2	50	0.218818	3	Genus
Mollusca		Gastropoda	Prosobranchia	Architaenioglossa		Viviparidae				Viviparidae	14	15	4	6.89655	0.437637	3	Family
Mollusca		Gastropoda		Basommatophora		Ancylidae			Ferrissia/Laevapex	Ferrissia/Laevapex	0	1	1	200	0.109409	5	Genus
Mollusca		Gastropoda		Basommatophora		Lymnaeidae			Fossaria	Fossaria	69	98	14	34.7305	1.53173	3	Genus
Mollusca		Gastropoda		Basommatophora		Lymnaeidae			Lymnaea	Lymnaea	1	21	4	181.818	0.437637	5	Genus
Mollusca		Gastropoda		Basommatophora		Lymnaeidae			Pseudosuccinea	Pseudosuccinea	6	7	6	15.3846	0.656455	3	Genus
Mollusca		Gastropoda		Basommatophora		Lymnaeidae			Radix	Radix	13	15	3	14.2857	0.328228	3	Genus
Mollusca		Gastropoda		Basommatophora		Lymnaeidae			Stagnicola	Stagnicola	74	62	9	17.6471	0.984683	3	Genus
Mollusca		Gastropoda		Basommatophora		Lymnaeidae				Lymnaeidae	544	504	89	7.63359	9.73742	3	Family
Mollusca		Gastropoda		Basommatophora		Physidae			Aplexa	Aplexa	9	6	1	40	0.109409	3	Genus
Mollusca		Gastropoda		Basommatophora		Physidae			Physa	Physa	3349	3476	264	3.72161	28.884	1	Genus
Mollusca		Gastropoda		Basommatophora		Physidae				Physidae	359	201	50	56.4286	5.47046	4	Family
Mollusca		Gastropoda		Basommatophora		Planorbidae			Armiger	Armiger	5	3	1	50	0.109409	3	Genus
Mollusca		Gastropoda		Basommatophora		Planorbidae			Biomphalaria	Biomphalaria	11	7	3	44.4444	0.328228	3	Genus
Mollusca		Gastropoda		Basommatophora		Planorbidae			Ferrissia	Ferrissia	493	585	92	17.0686	10.0656	3	Genus
Mollusca		Gastropoda		Basommatophora		Planorbidae			Gyraulus	Gyraulus	1992	1805	125	9.84988	13.6761	3	Genus
Mollusca		Gastropoda		Basommatophora		Planorbidae			Helisoma	Helisoma	139	185	37	28.3951	4.04814	3	Genus
Mollusca		Gastropoda		Basommatophora		Planorbidae			Laevapex	Laevapex	78	95	19	19.6532	2.07877	3	Genus
Mollusca		Gastropoda		Basommatophora		Planorbidae			Menetus	Menetus	462	785	61	51.8043	6.67396	3	Genus
Mollusca		Gastropoda		Basommatophora		Planorbidae			Micromenetus	Micromenetus	592	284	52	70.3196	5.68928	4	Genus
Mollusca		Gastropoda		Basommatophora		Planorbidae			Planorbella	Planorbella	107	121	28	12.2807	3.06346	3	Genus
Mollusca		Gastropoda		Basommatophora		Planorbidae			Promenetus	Promenetus	34	22	10	42.8571	1.09409	3	Genus
Mollusca		Gastropoda		Basommatophora		Planorbidae			Vorticifex	Vorticifex	1	0	1	200	0.109409	5	Genus
Mollusca		Gastropoda		Basommatophora		Planorbidae				Planorbidae	812	820	148	0.980392	16.1926	2	Family
Mollusca		Gastropoda		Basommatophora						Basommatophora	0	37	6	200	0.656455	5	Order
Mollusca		Gastropoda		Heterostropha		Valvatidae			Valvata	Valvata	898	897	53	0.111421	5.79869	3	Genus
Mollusca		Gastropoda		Heterostropha		Valvatidae				Amnicolidae	0	1	1	200	0.109409	5	Family
Mollusca		Gastropoda		Heterostropha		Valvatidae				Valvatidae	4	6	2	40	0.218818	3	Family
Mollusca		Gastropoda	Heterobranchia	Hygrophila		Lymnaeidae			Galba	Galba	10	0	2	200	0.218818	5	Genus
Mollusca		Gastropoda	Heterobranchia	Hygrophila		Planorbidae			Hebetancylus	Hebetancylus	31	35	3	12.1212	0.328228	3	Genus
Mollusca		Gastropoda	Caenogastropoda	Littorinimorpha						Truncatelloidea	2234	2544	49	12.9761	5.36105	3	Superfamily
Mollusca		Gastropoda		Lymnophila						Lymnophila	0	1	1	200	0.109409	5	Order
Mollusca		Gastropoda	#N/A	Neotaenioglossa	#N/A	Bithyniidae	#N/A	#N/A	Bithynia	Bithynia	7	7	2	0	0.218818	3	Genus
Mollusca		Gastropoda	#N/A	Neotaenioglossa	#N/A	Hydrobiidae	#N/A	#N/A	Probythinella	Probythinella	3	0	1	200	0.109409	5	Genus
Mollusca		Gastropoda		Neotaenioglossa		Bithyniidae				Bithyniidae	0	71	1	200	0.109409	5	Family
Mollusca		Gastropoda	Prosobranchia	Neotaenioglossa		Hydrobiidae				Hydrobiidae	2907	2244	85	25.7426	9.29978	3	Family
Mollusca		Gastropoda		Neotaenioglossa		Hydrobiidae				Amnicola	255	460	18	57.3427	1.96937	4	Genus
Mollusca		Gastropoda	Prosobranchia	Neotaenioglossa		Pleuroceridae			Elimia	Elimia	947	1296	23	31.119	2.51641	3	Genus
Mollusca		Gastropoda	Prosobranchia	Neotaenioglossa		Pleuroceridae			Goniobasis	Goniobasis	367	5	3	194.624	0.328228	5	Genus
Mollusca		Gastropoda	Prosobranchia	Neotaenioglossa		Pleuroceridae			Juga	Juga	190	189	4	0.527704	0.437637	3	Genus
Mollusca		Gastropoda	Prosobranchia	Neotaenioglossa		Pleuroceridae			Leptoxis	Leptoxis	101	170	10	50.9225	1.09409	3	Genus
Mollusca		Gastropoda	Prosobranchia	Neotaenioglossa		Pleuroceridae			Lithasia	Lithasia	18	8	2	76.9231	0.218818	4	Genus
Mollusca		Gastropoda	Prosobranchia	Neotaenioglossa		Pleuroceridae			Pleurocera	Pleurocera	36	77	7	72.5664	0.765864	4	Genus
Mollusca		Gastropoda	Prosobranchia	Neotaenioglossa		Pleuroceridae				Pleuroceridae	425	270	11	44.6043	1.2035	3	Family
Mollusca		Gastropoda	Prosobranchia	Neotaenioglossa		Thiaridae			Melanoides	Melanoides	520	500	6	3.92157	0.656455	3	Genus
Nemata										Nemata	90	426	33	130.233	3.6105	5	Phylum
Nematomorpha										Nematomorpha	4	0	2	200	0.218818	5	Phylum
Nemertea		Enopla		Hoplonemertea	Monostilifera	Tetrastemmatidae			Prostoma	Prostoma	287	283	85	1.40351	9.29978	3	Genus
Nemertea										Nemertea	15	4	6	115.789	0.656455	5	Phylum
Platyhelminthes		Turbellaria	Archoophora	Tricladida		Dugesiidae			Girardia	Girardia	34	45	3	27.8481	0.328228	3	Genus
Platyhelminthes		Turbellaria	Archoophora	Tricladida		Dugesiidae			Dugesia	Dugesia	5	11	4	75	0.437637	4	Genus
Platyhelminthes		Turbellaria	Archoophora	Tricladida		Dugesiidae				Dugesiidae	3	66	8	182.609	0.875274	5	Family
Platyhelminthes		Turbellaria	Archoophora	Tricladida		Planariidae			Phagocata	Phagocata	0	2	1	200	0.109409	5	Genus
Platyhelminthes		Turbellaria	Archoophora	Tricladida		Planariidae			Polycelis	Polycelis	52	18	6	97.1429	0.656455	5	Genus
Platyhelminthes		Turbellaria	Archoophora	Tricladida		Planariidae				Planariidae	5	56	4	167.213	0.437637	5	Family
Platyhelminthes		Turbellaria		Tricladida					Cura	Cura	1	0	1	200	0.109409	5	Genus
Platyhelminthes		Turbellaria								Turbellaria	873	791	136	9.85577	14.8796	2	Class
