# Supplementary material for: Relationship of taxonomic error to frequency of observation
Source: PLoS One. 2020 Nov 12;15(11):e0241933. doi: 10.1371/journal.pone.0241933 (PMC7660486; doi:10.1371/journal.pone.0241933)
Supplement: S1 Table — (XLSX) [file pone.0241933.s002.xlsx]

## Sheet: S2 (Nonlinear regression)
S1 Table. Nonlinear regression of FREQ against RPD.
(FREQ) Pct. of samples	RPD
0.109409	0
0.109409	0
0.109409	0
0.109409	0
0.109409	0
0.109409	0
0.109409	0
0.109409	0
0.109409	0
0.109409	0
0.109409	0
0.109409	0
0.109409	0
0.109409	0
0.109409	0
0.109409	0
0.109409	0
0.109409	0
0.109409	0
0.109409	0
0.109409	0
0.109409	0
0.109409	0
0.109409	0
0.109409	0
0.109409	0
0.109409	0
0.109409	0
0.109409	0
0.109409	0
0.109409	0
0.109409	0
0.109409	0
0.109409	0
0.109409	0
0.109409	0
0.109409	0
0.109409	0
0.109409	0
0.109409	0
0.109409	0
0.109409	0
0.109409	0
0.109409	0
0.109409	0
0.109409	0
0.218818	0
0.218818	0
0.218818	0
0.218818	0
0.218818	0
0.218818	0
0.218818	0
0.218818	0
0.218818	0
0.218818	0
0.218818	0
0.218818	0
0.218818	0
0.218818	0
0.218818	0
0.218818	0
0.218818	0
0.218818	0
0.218818	0
0.218818	0
0.218818	0
0.218818	0
0.218818	0
0.218818	0
0.218818	0
0.218818	0
0.218818	0
0.218818	0
0.328228	0
0.328228	0
0.328228	0
0.328228	0
0.328228	0
0.328228	0
0.328228	0
0.328228	0
0.328228	0
0.437637	0
0.437637	0
0.437637	0
0.437637	0
0.437637	0
0.437637	0
0.437637	0
0.437637	0
0.437637	0
0.437637	0
0.437637	0
0.437637	0
0.547046	0
0.547046	0
0.547046	0
0.656455	0
0.656455	0
0.656455	0
0.765864	0
0.875274	0
1.42232	0
1.64114	0
1.75055	0
1.85996	0
1.96937	0
1.96937	0
1.96937	0
2.51641	0
2.62582	0
2.73523	0
3.17287	0
3.28228	0
3.28228	0
3.6105	0
3.82932	0
4.26696	0
4.48578	0
10.3939	0
27.7899	0
5.79869	0.111421
32.9322	0.195466
8.97155	0.2331
5.79869	0.233372
5.68928	0.254777
14.3326	0.322061
1.75055	0.34188
2.07877	0.353982
16.4114	0.359497
14.2232	0.382409
27.7899	0.382995
8.97155	0.40568
47.8118	0.409737
4.92341	0.411184
13.5667	0.448574
11.488	0.471328
11.8162	0.472813
9.29978	0.47619
5.03282	0.479616
44.4201	0.524054
0.437637	0.527704
35.1204	0.540003
27.1335	0.59654
16.0832	0.603898
7.76805	0.615385
47.4836	0.619938
29.5405	0.671835
15.0985	0.694927
15.7549	0.698952
4.04814	0.722022
5.25164	0.722022
73.7418	0.729313
1.42232	0.787402
7.76805	0.803213
5.14223	0.816327
15.2079	0.821355
12.6915	0.823567
2.84464	0.826446
30.1969	0.827189
15.2079	0.858369
29.2123	0.869025
10.1751	0.883515
10.5033	0.88574
11.3786	0.928505
9.19037	0.950119
9.5186	0.96
46.4989	0.967185
16.1926	0.980392
7.1116	0.995025
12.2538	1.00477
2.95405	1.01523
6.56455	1.01523
19.4748	1.01937
36.7615	1.03249
1.85996	1.04712
3.6105	1.07527
5.36105	1.10497
3.17287	1.14286
10.5033	1.16414
3.06346	1.16959
25.6018	1.21212
2.51641	1.22699
4.7046	1.23381
12.5821	1.25642
2.407	1.25786
10.1751	1.2966
33.8074	1.33281
31.0722	1.33809
10.7221	1.34454
9.5186	1.36054
9.62801	1.36752
6.67396	1.36986
13.3479	1.36986
34.6827	1.38704
9.29978	1.40351
1.85996	1.41844
11.0503	1.4652
11.5974	1.4652
21.9912	1.47634
3.6105	1.48515
2.84464	1.51515
4.59519	1.63265
14.1138	1.67224
11.488	1.67785
3.71991	1.68776
30.9628	1.70543
3.17287	1.7094
7.98687	1.73244
5.79869	1.76991
16.302	1.7796
0.547046	1.8018
6.23632	1.8018
2.95405	1.82927
17.8337	1.85923
2.95405	1.88679
5.57987	1.88679
10.5033	1.92678
4.59519	1.9802
18.4902	1.99946
4.814	2
5.47046	2.01207
19.3654	2.02765
13.4573	2.03943
10.0656	2.04604
14.8796	2.04778
1.42232	2.06186
2.07877	2.06186
3.82932	2.06186
10.8315	2.07254
3.82932	2.13904
3.71991	2.15054
7.33042	2.18579
36.4333	2.20494
11.0503	2.2187
16.7396	2.21914
32.7133	2.24676
3.50109	2.24719
13.6761	2.25035
17.2867	2.25269
10.9409	2.27273
15.4267	2.28833
19.1466	2.29565
3.17287	2.29885
9.95624	2.35294
14.1138	2.36944
0.656455	2.46914
33.8074	2.49695
7.00219	2.53165
8.86214	2.55009
1.64114	2.62009
0.547046	2.69058
6.56455	2.73973
3.6105	2.7972
0.437637	2.8169
1.2035	2.8169
66.1926	2.83521
2.51641	2.87582
6.67396	2.89296
18.4902	2.9098
5.79869	2.94345
1.64114	3.0303
0.875274	3.07692
2.29759	3.08555
11.0503	3.09936
2.07877	3.10078
3.6105	3.16027
8.53392	3.18725
8.86214	3.20513
10.6127	3.31492
0.328228	3.33333
2.84464	3.33333
3.93873	3.35196
0.328228	3.38983
1.42232	3.38983
0.984683	3.43643
1.75055	3.50877
21.0066	3.51268
3.50109	3.58891
8.97155	3.59469
20.3501	3.60963
6.78337	3.61011
0.328228	3.63636
0.437637	3.69393
28.884	3.72161
3.50109	3.72671
0.875274	3.77358
10.7221	3.79965
4.04814	3.85925
1.75055	3.861
3.28228	3.86385
1.2035	3.89105
10.6127	3.89972
5.14223	3.90456
0.437637	3.92157
0.656455	3.92157
0.875274	3.92157
0.984683	3.92157
2.29759	3.92157
2.18818	4.05157
10.6127	4.0672
1.31291	4.08163
14.2232	4.13081
0.656455	4.16667
1.64114	4.16667
2.29759	4.1958
8.86214	4.22764
7.33042	4.22961
0.547046	4.25532
1.85996	4.25532
19.6937	4.30267
41.2473	4.32105
0.437637	4.44444
17.1772	4.45969
0.875274	4.65116
2.07877	4.65116
3.06346	4.65116
2.62582	4.6875
4.48578	4.73588
3.6105	4.8
2.84464	4.81928
25.93	4.85133
1.75055	4.87805
20.2407	4.88857
5.57987	4.9238
4.92341	4.93359
2.407	4.98221
3.17287	5.04202
9.84683	5.06329
0.328228	5.12821
1.09409	5.12821
11.9256	5.15337
5.57987	5.16605
0.437637	5.26316
7.54923	5.29101
20.3501	5.40146
0.984683	5.40541
1.09409	5.40541
1.31291	5.40541
4.48578	5.44747
0.656455	5.55556
1.53173	5.55556
2.51641	5.6338
0.547046	5.71429
2.62582	5.71429
3.06346	5.7971
9.29978	6.07143
9.08096	6.27558
22.9759	6.28035
22.6477	6.3388
0.765864	6.45161
1.2035	6.45161
1.42232	6.45161
17.3961	6.60955
21.2254	6.66255
11.0503	6.70554
5.68928	6.79348
7.43982	6.84932
0.437637	6.89655
0.437637	6.89655
11.488	7.15789
2.95405	7.17949
4.15755	7.27273
11.3786	7.37705
0.437637	7.40741
0.656455	7.40741
1.85996	7.40741
2.18818	7.40741
10.3939	7.48858
9.73742	7.63359
19.9125	7.64163
5.25164	7.72358
9.19037	7.77096
2.95405	7.90021
1.53173	8
3.82932	8
5.47046	8.07175
10.7221	8.11808
1.64114	8.21918
0.547046	8.22562
10.0656	8.27251
0.547046	8.33333
0.437637	8.4507
2.18818	8.4507
5.25164	8.4507
1.09409	8.54701
0.547046	8.57143
7.33042	8.58369
0.218818	8.69565
0.547046	8.69565
0.656455	8.69565
0.875274	8.69565
0.984683	8.69565
1.09409	8.69565
5.03282	8.79369
0.656455	8.82353
28.884	8.92935
1.2035	8.95522
5.14223	9.05923
0.656455	9.09091
2.18818	9.09091
8.09628	9.2081
2.95405	9.41176
10.0656	9.4518
0.109409	9.52381
0.109409	9.52381
0.218818	9.52381
0.328228	9.52381
0.875274	9.52381
0.875274	9.52381
0.984683	9.52381
1.64114	9.52381
5.25164	9.72973
13.6761	9.84988
14.8796	9.85577
1.2035	10.1695
2.18818	10.1695
0.875274	10.2564
6.23632	10.2564
11.1597	10.3381
13.1291	10.4292
0.765864	10.5263
1.31291	10.5263
4.37637	10.5263
7.33042	10.5263
7.87746	10.6355
22.2101	10.7294
12.2538	10.7417
7.33042	10.7438
0.984683	10.9091
0.218818	11.1111
5.25164	11.2903
1.96937	11.5385
0.218818	11.7647
0.328228	11.7647
5.03282	11.8874
0.328228	12.1212
3.06346	12.2807
0.984683	12.5
3.39168	12.5128
1.09409	12.6582
5.36105	12.6984
1.09409	12.766
2.407	12.8079
6.12691	12.9412
5.36105	12.9693
5.36105	12.9761
0.765864	13.0435
0.328228	13.3333
0.328228	13.3333
0.437637	13.3333
0.437637	13.3333
0.656455	13.3333
0.656455	13.3333
0.765864	13.3333
0.875274	13.3333
1.42232	13.3333
9.08096	13.7184
12.3632	13.8614
2.29759	13.9535
20.3501	14.026
20.8972	14.241
0.328228	14.2857
11.2691	14.2857
1.85996	14.4
4.04814	14.4578
1.85996	14.6341
2.07877	15.0943
0.109409	15.3846
0.328228	15.3846
0.328228	15.3846
0.547046	15.3846
0.656455	15.3846
0.765864	15.3846
0.765864	15.3846
0.765864	15.3846
1.42232	15.3846
13.3479	15.3846
4.59519	15.4426
2.07877	15.625
2.18818	15.873
0.656455	16
1.64114	16
0.437637	16.2162
0.437637	16.2162
1.31291	16.2162
21.663	16.5942
0.875274	16.6667
0.875274	16.9154
10.0656	17.0686
1.96937	17.1429
2.07877	17.2185
0.437637	17.3913
13.895	17.4023
17.1772	17.5966
0.984683	17.6471
5.03282	17.6471
7.22101	17.6471
2.18818	17.8571
1.2035	17.8862
0.218818	18.1818
0.328228	18.1818
0.547046	18.1818
1.09409	18.1818
8.64333	18.2825
12.9103	18.3333
4.04814	19.6078
2.07877	19.6532
4.92341	19.7393
0.328228	20
0.437637	20
0.656455	20
0.765864	20
1.2035	20
1.64114	20
0.984683	20.2247
1.31291	20.2247
28.5558	20.284
1.2035	20.331
0.328228	20.6897
1.42232	20.6897
1.85996	20.8955
0.984683	21.0526
1.09409	21.0526
1.2035	21.0526
3.6105	21.0526
1.64114	21.1321
2.29759	21.3592
4.26696	21.3904
0.875274	21.6216
4.15755	21.6216
0.109409	22.2222
0.328228	22.2222
0.437637	22.2222
0.437637	22.2222
0.547046	22.2222
0.765864	22.2222
0.765864	22.2222
1.2035	22.2222
1.64114	22.2222
1.85996	22.2222
3.6105	22.2222
1.85996	22.5941
2.29759	22.7273
3.17287	23.8532
0.984683	24
2.07877	24.1379
2.95405	24.2424
0.437637	24.6575
1.53173	24.6575
1.2035	24.8848
0.765864	25
2.84464	25.6659
9.29978	25.7426
13.3479	26
0.765864	26.087
0.875274	26.087
5.68928	26.087
0.547046	26.3158
1.96937	26.4151
12.3632	26.5079
1.42232	26.8293
0.547046	27.027
1.2035	27.027
2.95405	27.027
0.328228	27.8481
12.035	27.9773
4.04814	28.3951
0.109409	28.5714
0.109409	28.5714
0.328228	28.5714
0.437637	28.5714
0.656455	28.5714
0.765864	28.5714
1.09409	28.5714
1.09409	28.5714
1.85996	28.5714
0.656455	29.0909
0.875274	29.7872
3.82932	29.8701
12.4726	30.1043
1.09409	30.7692
2.73523	30.8123
12.4726	30.8382
6.56455	30.9592
2.51641	31.119
0.328228	31.3253
0.328228	31.5789
0.437637	31.5789
1.64114	31.5789
0.218818	33.3333
0.437637	33.3333
1.09409	33.3333
0.875274	34.4828
1.53173	34.7305
1.75055	34.7826
0.547046	35.2941
0.875274	35.2941
1.42232	35.2941
0.328228	36.1446
1.75055	36.7347
0.875274	37.2093
1.31291	37.5
1.96937	37.6812
5.25164	37.8049
3.50109	38.0165
4.92341	38.5475
1.64114	38.5965
0.109409	40
0.109409	40
0.218818	40
0.218818	40
0.218818	40
0.218818	40
0.218818	40
0.218818	40
0.218818	40
0.218818	40
0.218818	40
0.218818	40
0.328228	40
0.328228	40
0.328228	40
0.328228	40
0.328228	40
0.328228	40
0.328228	40
0.328228	40
0.328228	40
0.437637	40
0.437637	40
0.547046	40
0.547046	40
1.96937	40
2.84464	40
5.68928	40
1.2035	40.5063
4.26696	41.0959
1.09409	42.8571
8.97155	42.8969
0.984683	44.0678
0.328228	44.4444
1.2035	44.6043
1.75055	44.7761
16.9584	45.7447
0.218818	46.1538
0.437637	46.1538
0.547046	46.1538
0.765864	46.1538
2.18818	46.4455
6.12691	46.7662
0.656455	47.619
7.65864	49.9303
0.109409	50
0.218818	50
0.218818	50
0.218818	50
0.218818	50
0.437637	50
0.437637	50
0.437637	50
0.437637	50
0.984683	50
2.84464	50
20.4595	50.3072
1.09409	50.9225
5.9081	51.0638
1.2035	51.4286
6.67396	51.8043
0.218818	51.8519
0.875274	51.8519
0.984683	51.8519
0.437637	52.6316
0.875274	52.6316
1.96937	52.6316
1.09409	53.3333
4.04814	54.0773
0.328228	54.5455
0.437637	54.5455
0.547046	54.5455
4.59519	54.6713
3.39168	54.8673
3.28228	55.1181
1.64114	55.6962
5.47046	56.4286
1.96937	57.3427
0.328228	58.8235
0.656455	58.8235
1.42232	59.4595
1.96937	60.4752
0.875274	60.8696
0.437637	61.5385
3.50109	61.6541
0.109409	63.8298
0.437637	64.2857
0.109409	66.6667
0.109409	66.6667
0.109409	66.6667
0.109409	66.6667
0.109409	66.6667
0.109409	66.6667
0.218818	66.6667
0.218818	66.6667
0.218818	66.6667
0.218818	66.6667
0.218818	66.6667
0.218818	66.6667
0.218818	66.6667
0.218818	66.6667
0.218818	66.6667
0.218818	66.6667
0.218818	66.6667
0.218818	66.6667
0.218818	66.6667
0.218818	66.6667
0.218818	66.6667
0.218818	66.6667
0.328228	66.6667
0.328228	66.6667
0.328228	66.6667
0.328228	66.6667
0.328228	66.6667
0.328228	66.6667
0.328228	66.6667
0.328228	66.6667
0.437637	66.6667
0.437637	66.6667
0.437637	66.6667
0.437637	66.6667
0.656455	66.6667
0.656455	66.6667
1.85996	66.6667
1.42232	68.3544
2.07877	69.5652
5.68928	70.3196
0.109409	70.9677
0.547046	71.4286
0.984683	71.4286
1.2035	71.4286
1.75055	72
0.765864	72.5664
0.218818	73.6842
0.656455	74.2857
1.75055	74.6269
0.437637	75
0.437637	75
0.547046	75
0.765864	75
0.218818	76.9231
0.328228	76.9231
0.218818	80
0.328228	80
0.437637	80
1.2035	80
1.75055	80
5.9081	80.7843
0.328228	82.3529
0.218818	85.7143
0.218818	85.7143
1.75055	87.3239
0.656455	88.1119
1.31291	88.5246
0.547046	88.8889
0.547046	90.9091
0.328228	91.5254
0.328228	91.8919
0.437637	93.3333
0.547046	94.7368
1.31291	95.6522
0.656455	97.1429
0.875274	97.1429
0.109409	100
0.109409	100
0.218818	100
0.218818	100
0.218818	100
0.218818	100
0.218818	100
0.218818	100
0.218818	100
0.218818	100
0.328228	100
0.437637	100
0.437637	100
0.656455	100
0.765864	100
0.875274	100
1.85996	100
27.4617	100.715
0.328228	111.111
2.62582	114.05
6.89278	114.95
0.656455	115.789
0.547046	116.667
0.218818	120
0.218818	120
0.437637	120
4.26696	120.557
3.82932	120.567
2.07877	120.93
3.39168	123.954
0.328228	125
1.75055	125.373
3.6105	130.233
0.109409	133.333
0.109409	133.333
0.328228	133.333
0.328228	133.333
0.984683	136.842
0.656455	139.785
0.218818	142.857
0.218818	142.857
0.328228	142.857
0.328228	142.857
0.437637	142.857
0.656455	146.667
1.96937	147.664
0.218818	150
0.328228	150
3.39168	150.365
0.656455	151.079
0.328228	160
9.73742	162.175
0.328228	164.062
0.875274	164.444
0.437637	167.213
0.765864	180
2.07877	180.328
1.31291	180.488
0.547046	180.645
0.437637	181.818
0.437637	182.609
0.875274	182.609
1.42232	183.217
0.547046	183.333
0.656455	183.333
0.547046	184
0.328228	185.185
0.328228	186.667
0.109409	187.5
0.218818	194.444
0.328228	194.624
0.109409	200
0.109409	200
0.109409	200
0.109409	200
0.109409	200
0.109409	200
0.109409	200
0.109409	200
0.109409	200
0.109409	200
0.109409	200
0.109409	200
0.109409	200
0.109409	200
0.109409	200
0.109409	200
0.109409	200
0.109409	200
0.109409	200
0.109409	200
0.109409	200
0.109409	200
0.109409	200
0.109409	200
0.109409	200
0.109409	200
0.109409	200
0.109409	200
0.109409	200
0.109409	200
0.109409	200
0.109409	200
0.109409	200
0.109409	200
0.109409	200
0.109409	200
0.109409	200
0.109409	200
0.109409	200
0.109409	200
0.109409	200
0.109409	200
0.109409	200
0.109409	200
0.109409	200
0.109409	200
0.109409	200
0.109409	200
0.109409	200
0.109409	200
0.109409	200
0.109409	200
0.109409	200
0.109409	200
0.109409	200
0.109409	200
0.109409	200
0.109409	200
0.109409	200
0.109409	200
0.109409	200
0.109409	200
0.109409	200
0.109409	200
0.109409	200
0.109409	200
0.109409	200
0.109409	200
0.109409	200
0.109409	200
0.109409	200
0.109409	200
0.109409	200
0.109409	200
0.109409	200
0.109409	200
0.109409	200
0.109409	200
0.109409	200
0.109409	200
0.109409	200
0.109409	200
0.109409	200
0.109409	200
0.109409	200
0.109409	200
0.109409	200
0.109409	200
0.109409	200
0.109409	200
0.109409	200
0.109409	200
0.109409	200
0.109409	200
0.109409	200
0.109409	200
0.109409	200
0.109409	200
0.109409	200
0.109409	200
0.109409	200
0.109409	200
0.109409	200
0.109409	200
0.109409	200
0.109409	200
0.109409	200
0.109409	200
0.109409	200
0.109409	200
0.109409	200
0.109409	200
0.109409	200
0.109409	200
0.109409	200
0.109409	200
0.109409	200
0.109409	200
0.109409	200
0.109409	200
0.109409	200
0.109409	200
0.109409	200
0.109409	200
0.109409	200
0.109409	200
0.109409	200
0.109409	200
0.109409	200
0.109409	200
0.109409	200
0.109409	200
0.218818	200
0.218818	200
0.218818	200
0.218818	200
0.218818	200
0.218818	200
0.218818	200
0.218818	200
0.218818	200
0.218818	200
0.218818	200
0.218818	200
0.218818	200
0.218818	200
0.218818	200
0.218818	200
0.218818	200
0.218818	200
0.218818	200
0.328228	200
0.328228	200
0.437637	200
0.547046	200
0.547046	200
0.656455	200
0.656455	200
0.875274	200
1.42232	200
